# Supplementary material for: Origin and evolution of lysyl oxidases
Source: Sci Rep. 2015 May 29;5:10568. doi: 10.1038/srep10568 (PMC4448552; doi:10.1038/srep10568)
Supplement: File S7 [file srep10568-s4.xls]

## Sheet: FileS7_154eukprok
Hsap_ENSP00000264094	MCGlab	Pfam	529	732	.	.	.	Name=Lysyl_oxidase
Hsap_ENSP00000264094	MCGlab	Pfam	52	145	.	.	.	Name=SRCR
Hsap_ENSP00000264094	MCGlab	Pfam	421	525	.	.	.	Name=SRCR
Hsap_ENSP00000264094	MCGlab	Pfam	185	281	.	.	.	Name=SRCR
Hsap_ENSP00000264094	MCGlab	Pfam	311	407	.	.	.	Name=SRCR
Hsap_ENSP00000264094	MCGlab	PROSITE_PATTERNS	312	349	.	.	.	Name=SRCR_1
Hsap_ENSP00000264094	MCGlab	PROSITE_PATTERNS	601	614	.	.	.	Name=LYSYL_OXIDASE
Hsap_ENSP00000264094	MCGlab	SIGNALP_GRAM_NEGATIVE	1	25	.	.	.	Name=SignalP-noTM
Hsap_ENSP00000264094	MCGlab	SIGNALP_EUK	1	25	.	.	.	Name=SignalP-noTM
Hsap_ENSP00000373783	MCGlab	Pfam	548	749	.	.	.	Name=Lysyl_oxidase
Hsap_ENSP00000373783	MCGlab	Pfam	65	159	.	.	.	Name=SRCR
Hsap_ENSP00000373783	MCGlab	Pfam	330	425	.	.	.	Name=SRCR
Hsap_ENSP00000373783	MCGlab	Pfam	439	544	.	.	.	Name=SRCR
Hsap_ENSP00000373783	MCGlab	Pfam	202	301	.	.	.	Name=SRCR
Hsap_ENSP00000373783	MCGlab	PROSITE_PATTERNS	620	633	.	.	.	Name=LYSYL_OXIDASE
Hsap_ENSP00000373783	MCGlab	PROSITE_PATTERNS	198	235	.	.	.	Name=SRCR_1
Hsap_ENSP00000373783	MCGlab	PROSITE_PATTERNS	331	368	.	.	.	Name=SRCR_1
Hsap_ENSP00000373783	MCGlab	SIGNALP_GRAM_POSITIVE	1	27	.	.	.	Name=SignalP-TM
Hsap_ENSP00000373783	MCGlab	SIGNALP_GRAM_NEGATIVE	1	25	.	.	.	Name=SignalP-noTM
Hsap_ENSP00000373783	MCGlab	SIGNALP_EUK	1	25	.	.	.	Name=SignalP-noTM
Hsap_ENSP00000260702	MCGlab	Pfam	315	411	.	.	.	Name=SRCR
Hsap_ENSP00000260702	MCGlab	Pfam	175	286	.	.	.	Name=SRCR
Hsap_ENSP00000260702	MCGlab	Pfam	425	528	.	.	.	Name=SRCR
Hsap_ENSP00000260702	MCGlab	Pfam	39	132	.	.	.	Name=SRCR
Hsap_ENSP00000260702	MCGlab	Pfam	533	735	.	.	.	Name=Lysyl_oxidase
Hsap_ENSP00000260702	MCGlab	PROSITE_PATTERNS	316	353	.	.	.	Name=SRCR_1
Hsap_ENSP00000260702	MCGlab	PROSITE_PATTERNS	605	618	.	.	.	Name=LYSYL_OXIDASE
Hsap_ENSP00000260702	MCGlab	SIGNALP_EUK	1	24	.	.	.	Name=SignalP-noTM
Skow_XP_002742392	MCGlab	Pfam	45	141	.	.	.	Name=SRCR
Skow_XP_002742392	MCGlab	Pfam	335	432	.	.	.	Name=SRCR
Skow_XP_002742392	MCGlab	Pfam	198	294	.	.	.	Name=SRCR
Skow_XP_002742392	MCGlab	Pfam	446	544	.	.	.	Name=SRCR
Skow_XP_002742392	MCGlab	Pfam	548	754	.	.	.	Name=Lysyl_oxidase
Skow_XP_002742392	MCGlab	PROSITE_PATTERNS	331	368	.	.	.	Name=SRCR_1
Skow_XP_002742392	MCGlab	PROSITE_PATTERNS	448	485	.	.	.	Name=SRCR_1
Skow_XP_002742392	MCGlab	SIGNALP_EUK	1	28	.	.	.	Name=SignalP-noTM
Adig_11514v108253	MCGlab	Pfam	475	679	.	.	.	Name=Lysyl_oxidase
Adig_11514v108253	MCGlab	Pfam	25	123	.	.	.	Name=SRCR
Adig_11514v108253	MCGlab	Pfam	268	360	.	.	.	Name=SRCR
Adig_11514v108253	MCGlab	Pfam	374	470	.	.	.	Name=SRCR
Adig_11514v108253	MCGlab	Pfam	159	250	.	.	.	Name=SRCR
Adig_11514v108253	MCGlab	Pfam	697	736	.	.	.	Name=fn2
Adig_11514v108253	MCGlab	PROSITE_PATTERNS	549	562	.	.	.	Name=LYSYL_OXIDASE
Adig_11514v108253	MCGlab	PROSITE_PATTERNS	266	303	.	.	.	Name=SRCR_1
Adig_11514v108253	MCGlab	SIGNALP_EUK	1	19	.	.	.	Name=SignalP-noTM
Nvec_XP_001629781	MCGlab	Pfam	1	123	.	.	.	Name=Lysyl_oxidase
Adig_11521v108251	MCGlab	Pfam	377	416	.	.	.	Name=fn2
Adig_11521v108251	MCGlab	Pfam	51	148	.	.	.	Name=SRCR
Adig_11521v108251	MCGlab	Pfam	152	360	.	.	.	Name=Lysyl_oxidase
Dmel_FBpp0071659	MCGlab	Pfam	303	509	.	.	.	Name=Lysyl_oxidase
Dmel_FBpp0071659	MCGlab	Pfam	197	298	.	.	.	Name=SRCR
Dmel_FBpp0071659	MCGlab	Pfam	64	160	.	.	.	Name=SRCR
Dmel_FBpp0071659	MCGlab	PROSITE_PATTERNS	66	103	.	.	.	Name=SRCR_1
Dmel_FBpp0071659	MCGlab	SIGNALP_EUK	1	29	.	.	.	Name=SignalP-noTM
Lgig_193984	MCGlab	Pfam	172	273	.	.	.	Name=SRCR
Lgig_193984	MCGlab	Pfam	35	134	.	.	.	Name=SRCR
Lgig_193984	MCGlab	Pfam	277	480	.	.	.	Name=Lysyl_oxidase
Lgig_193984	MCGlab	PROSITE_PATTERNS	354	367	.	.	.	Name=LYSYL_OXIDASE
Lgig_193984	MCGlab	SIGNALP_EUK	1	26	.	.	.	Name=SignalP-noTM
Adig_191v118502	MCGlab	Pfam	2	66	.	.	.	Name=SRCR
Adig_191v118502	MCGlab	Pfam	71	243	.	.	.	Name=Lysyl_oxidase
Adig_191v118502	MCGlab	PROSITE_PATTERNS	145	158	.	.	.	Name=LYSYL_OXIDASE
Spur_NP_001073015	MCGlab	Pfam	114	211	.	.	.	Name=SRCR
Spur_NP_001073015	MCGlab	Pfam	241	336	.	.	.	Name=SRCR
Spur_NP_001073015	MCGlab	Pfam	469	567	.	.	.	Name=SRCR
Spur_NP_001073015	MCGlab	Pfam	361	456	.	.	.	Name=SRCR
Spur_NP_001073015	MCGlab	Pfam	572	768	.	.	.	Name=Lysyl_oxidase
Spur_NP_001073015	MCGlab	PROSITE_PATTERNS	640	653	.	.	.	Name=LYSYL_OXIDASE
Spur_NP_001073015	MCGlab	PROSITE_PATTERNS	360	397	.	.	.	Name=SRCR_1
Spur_NP_001073015	MCGlab	SIGNALP_EUK	1	22	.	.	.	Name=SignalP-noTM
Ctel_142796	MCGlab	Pfam	273	479	.	.	.	Name=Lysyl_oxidase
Ctel_142796	MCGlab	Pfam	27	123	.	.	.	Name=SRCR
Ctel_142796	MCGlab	Pfam	171	269	.	.	.	Name=SRCR
Ctel_142796	MCGlab	PROSITE_PATTERNS	172	209	.	.	.	Name=SRCR_1
Ctel_142796	MCGlab	SIGNALP_EUK	1	16	.	.	.	Name=SignalP-noTM
Cint_ENSCINP00000013061	MCGlab	Pfam	499	700	.	.	.	Name=Lysyl_oxidase
Cint_ENSCINP00000013061	MCGlab	Pfam	390	495	.	.	.	Name=SRCR
Cint_ENSCINP00000013061	MCGlab	Pfam	142	228	.	.	.	Name=SRCR
Cint_ENSCINP00000013061	MCGlab	Pfam	272	376	.	.	.	Name=SRCR
Cint_ENSCINP00000013061	MCGlab	Pfam	2	97	.	.	.	Name=SRCR
Cint_ENSCINP00000013061	MCGlab	PROSITE_PATTERNS	392	429	.	.	.	Name=SRCR_1
Cint_ENSCINP00000013061	MCGlab	PROSITE_PATTERNS	2	39	.	.	.	Name=SRCR_1
Cint_ENSCINP00000013061	MCGlab	PROSITE_PATTERNS	272	309	.	.	.	Name=SRCR_1
Cgig_10017884	MCGlab	Pfam	30	130	.	.	.	Name=SRCR
Cgig_10017884	MCGlab	Pfam	575	674	.	.	.	Name=SRCR
Cgig_10017884	MCGlab	Pfam	679	882	.	.	.	Name=Lysyl_oxidase
Cgig_10017884	MCGlab	PROSITE_PATTERNS	755	768	.	.	.	Name=LYSYL_OXIDASE
Cgig_10017884	MCGlab	SIGNALP_EUK	1	17	.	.	.	Name=SignalP-noTM
Hmag_XP_002156753	MCGlab	Pfam	30	128	.	.	.	Name=SRCR
Hmag_XP_002156753	MCGlab	Pfam	286	378	.	.	.	Name=SRCR
Hmag_XP_002156753	MCGlab	Pfam	160	259	.	.	.	Name=SRCR
Hmag_XP_002156753	MCGlab	Pfam	393	488	.	.	.	Name=SRCR
Hmag_XP_002156753	MCGlab	Pfam	714	755	.	.	.	Name=fn2
Hmag_XP_002156753	MCGlab	Pfam	492	687	.	.	.	Name=Lysyl_oxidase
Hmag_XP_002156753	MCGlab	PROSITE_PATTERNS	394	431	.	.	.	Name=SRCR_1
Hmag_XP_002156753	MCGlab	PROSITE_PATTERNS	284	321	.	.	.	Name=SRCR_1
Hmag_XP_002156753	MCGlab	SIGNALP_GRAM_POSITIVE	1	21	.	.	.	Name=SignalP-TM
Hmag_XP_002156753	MCGlab	SIGNALP_EUK	1	15	.	.	.	Name=SignalP-noTM
Hmag_XP_002159926	MCGlab	Pfam	236	331	.	.	.	Name=SRCR
Hmag_XP_002159926	MCGlab	Pfam	144	221	.	.	.	Name=SRCR
Hmag_XP_002159926	MCGlab	Pfam	18	117	.	.	.	Name=SRCR
Hmag_XP_002159926	MCGlab	Pfam	335	443	.	.	.	Name=Lysyl_oxidase
Hmag_XP_002159926	MCGlab	PROSITE_PATTERNS	237	274	.	.	.	Name=SRCR_1
Hmag_XP_002159926	MCGlab	PROSITE_PATTERNS	142	179	.	.	.	Name=SRCR_1
Hsap_ENSP00000261921	MCGlab	Pfam	370	573	.	.	.	Name=Lysyl_oxidase
Hsap_ENSP00000261921	MCGlab	PROSITE_PATTERNS	443	456	.	.	.	Name=LYSYL_OXIDASE
Hsap_ENSP00000261921	MCGlab	SIGNALP_EUK	1	25	.	.	.	Name=SignalP-noTM
Hsap_ENSP00000231004	MCGlab	Pfam	213	416	.	.	.	Name=Lysyl_oxidase
Hsap_ENSP00000231004	MCGlab	PROSITE_PATTERNS	286	299	.	.	.	Name=LYSYL_OXIDASE
Hsap_ENSP00000231004	MCGlab	SIGNALP_EUK	1	21	.	.	.	Name=SignalP-noTM
Hsap_ENSP00000231004	MCGlab	SIGNALP_GRAM_POSITIVE	1	25	.	.	.	Name=SignalP-TM
Hsap_ENSP00000231004	MCGlab	SIGNALP_GRAM_NEGATIVE	1	21	.	.	.	Name=SignalP-noTM
Hmag_XP_002160127	MCGlab	Pfam	754	791	.	.	.	Name=Dimer_Tnp_hAT
Hmag_XP_002160127	MCGlab	Pfam	847	1049	.	.	.	Name=Lysyl_oxidase
Hmag_XP_002160127	MCGlab	Pfam	315	409	.	.	.	Name=SRCR
Hmag_XP_002160127	MCGlab	Pfam	30	129	.	.	.	Name=SRCR
Hmag_XP_002160127	MCGlab	Pfam	207	302	.	.	.	Name=SRCR
Hmag_XP_002160127	MCGlab	Pfam	497	614	.	.	.	Name=DUF659
Hmag_XP_002160127	MCGlab	Pfam	1066	1101	.	.	.	Name=fn2
Hmag_XP_002160127	MCGlab	PROSITE_PATTERNS	208	245	.	.	.	Name=SRCR_1
Dmel_FBpp0085171	MCGlab	Pfam	158	352	.	.	.	Name=Lysyl_oxidase
Dmel_FBpp0085171	MCGlab	Pfam	49	140	.	.	.	Name=SRCR
Dmel_FBpp0085171	MCGlab	SIGNALP_EUK	1	20	.	.	.	Name=SignalP-noTM
Ocar_g7137_t1	MCGlab	Pfam	789	976	.	.	.	Name=Lysyl_oxidase
Ocar_g7137_t1	MCGlab	Pfam	570	667	.	.	.	Name=SRCR
Ocar_g7137_t1	MCGlab	Pfam	341	390	.	.	.	Name=SRCR
Ocar_g7137_t1	MCGlab	Pfam	436	545	.	.	.	Name=SRCR
Ocar_g7137_t1	MCGlab	Pfam	681	759	.	.	.	Name=SRCR
Ocar_g7137_t1	MCGlab	PROSITE_PATTERNS	341	378	.	.	.	Name=SRCR_1
Ocar_g7139_t1	MCGlab	Pfam	135	336	.	.	.	Name=Lysyl_oxidase
Ocar_g7139_t1	MCGlab	Pfam	63	133	.	.	.	Name=SRCR
Emul_000217900	MCGlab	Pfam	36	132	.	.	.	Name=SRCR
Emul_000217900	MCGlab	Pfam	197	283	.	.	.	Name=SRCR
Emul_000217900	MCGlab	Pfam	287	498	.	.	.	Name=Lysyl_oxidase
Emul_000217900	MCGlab	SIGNALP_EUK	1	21	.	.	.	Name=SignalP-noTM
Emul_000217900	MCGlab	SIGNALP_GRAM_POSITIVE	1	23	.	.	.	Name=SignalP-TM
Cint_ENSCINP00000007858	MCGlab	Pfam	380	584	.	.	.	Name=Lysyl_oxidase
Cint_ENSCINP00000007858	MCGlab	Pfam	154	253	.	.	.	Name=SRCR
Cint_ENSCINP00000007858	MCGlab	Pfam	48	134	.	.	.	Name=SRCR
Cint_ENSCINP00000007858	MCGlab	Pfam	273	376	.	.	.	Name=SRCR
Cint_ENSCINP00000007858	MCGlab	SIGNALP_EUK	1	26	.	.	.	Name=SignalP-noTM
Cint_ENSCINP00000007858	MCGlab	TMHMM	7	29	.	.	.	Name=unknown
Aque_XP_003387024	MCGlab	Pfam	541	724	.	.	.	Name=Lysyl_oxidase
Aque_XP_003387024	MCGlab	Pfam	178	288	.	.	.	Name=SRCR
Aque_XP_003387024	MCGlab	Pfam	315	417	.	.	.	Name=SRCR
Aque_XP_003387024	MCGlab	Pfam	28	130	.	.	.	Name=SRCR
Aque_XP_003387024	MCGlab	PROSITE_PATTERNS	316	353	.	.	.	Name=SRCR_1
Aque_XP_003387024	MCGlab	SIGNALP_EUK	1	19	.	.	.	Name=SignalP-noTM
Aque_XP_003387024	MCGlab	SIGNALP_GRAM_NEGATIVE	1	19	.	.	.	Name=SignalP-noTM
Aque_XP_003387025	MCGlab	Pfam	332	435	.	.	.	Name=SRCR
Aque_XP_003387025	MCGlab	Pfam	42	142	.	.	.	Name=SRCR
Aque_XP_003387025	MCGlab	Pfam	198	307	.	.	.	Name=SRCR
Aque_XP_003387025	MCGlab	Pfam	545	754	.	.	.	Name=Lysyl_oxidase
Aque_XP_003387025	MCGlab	PROSITE_PATTERNS	43	80	.	.	.	Name=SRCR_1
Aque_XP_003387025	MCGlab	PROSITE_PATTERNS	333	370	.	.	.	Name=SRCR_1
Aque_XP_003387025	MCGlab	SIGNALP_EUK	1	30	.	.	.	Name=SignalP-noTM
Acas_g273	MCGlab	Pfam	524	582	.	.	.	Name=PKD
Acas_g273	MCGlab	Pfam	668	828	.	.	.	Name=Laminin_G_3
Acas_g273	MCGlab	Pfam	32	189	.	.	.	Name=Laminin_G_3
Acas_g273	MCGlab	Pfam	902	1084	.	.	.	Name=Lysyl_oxidase
Acas_g273	MCGlab	Pfam	275	351	.	.	.	Name=Lysyl_oxidase
Acas_g273	MCGlab	SIGNALP_GRAM_POSITIVE	1	24	.	.	.	Name=SignalP-TM
Acas_g273	MCGlab	SIGNALP_GRAM_NEGATIVE	1	24	.	.	.	Name=SignalP-noTM
Acas_g273	MCGlab	SIGNALP_EUK	1	24	.	.	.	Name=SignalP-noTM
Acas_g15054	MCGlab	Pfam	3	84	.	.	.	Name=Lysyl_oxidase
Acas_g10187	MCGlab	Pfam	33	187	.	.	.	Name=Laminin_G_3
Acas_g10187	MCGlab	Pfam	267	448	.	.	.	Name=Lysyl_oxidase
Acas_g10187	MCGlab	SIGNALP_GRAM_NEGATIVE	1	24	.	.	.	Name=SignalP-noTM
Acas_g10187	MCGlab	SIGNALP_EUK	1	24	.	.	.	Name=SignalP-noTM
Acas_g10187	MCGlab	SIGNALP_GRAM_POSITIVE	1	24	.	.	.	Name=SignalP-TM
Acas_g16456	MCGlab	Pfam	6	112	.	.	.	Name=Lysyl_oxidase
Sphaerotilus_natans_subsp_natans_DSM_6575_633286379	MCGlab	Pfam	154	223	.	.	.	Name=CHB_HEX_C
Sphaerotilus_natans_subsp_natans_DSM_6575_633286379	MCGlab	Pfam	62	128	.	.	.	Name=PPC
Sphaerotilus_natans_subsp_natans_DSM_6575_633286379	MCGlab	Pfam	253	320	.	.	.	Name=PPC
Sphaerotilus_natans_subsp_natans_DSM_6575_633286379	MCGlab	Pfam	374	520	.	.	.	Name=Lysyl_oxidase
Sphaerotilus_natans_subsp_natans_DSM_6575_633286379	MCGlab	SIGNALP_GRAM_POSITIVE	1	35	.	.	.	Name=SignalP-TM
Sphaerotilus_natans_subsp_natans_DSM_6575_633286379	MCGlab	SIGNALP_EUK	1	23	.	.	.	Name=SignalP-noTM
Sphaerotilus_natans_subsp_natans_DSM_6575_633286379	MCGlab	SIGNALP_GRAM_NEGATIVE	1	35	.	.	.	Name=SignalP-noTM
Sphaerotilus_natans_subsp_natans_DSM_6575_633286379	MCGlab	TMHMM	12	34	.	.	.	Name=unknown
Cmer_CMN144C	MCGlab	Pfam	8	158	.	.	.	Name=Lysyl_oxidase
Stigmatella_aurantiaca_488687725	MCGlab	Pfam	479	655	.	.	.	Name=Lysyl_oxidase
Stigmatella_aurantiaca_488687725	MCGlab	SIGNALP_EUK	1	20	.	.	.	Name=SignalP-noTM
Chondromyces_apiculatus_DSM_436_599570991	MCGlab	Pfam	204	365	.	.	.	Name=Lysyl_oxidase
Chondromyces_apiculatus_DSM_436_599570991	MCGlab	SIGNALP_GRAM_POSITIVE	1	21	.	.	.	Name=SignalP-TM
Chondromyces_apiculatus_DSM_436_599570991	MCGlab	SIGNALP_GRAM_NEGATIVE	1	19	.	.	.	Name=SignalP-noTM
Chondromyces_apiculatus_DSM_436_599570991	MCGlab	SIGNALP_EUK	1	20	.	.	.	Name=SignalP-noTM
Spun_SPPG_08352	MCGlab	Pfam	51	238	.	.	.	Name=Lysyl_oxidase
Spun_SPPG_08352	MCGlab	SIGNALP_EUK	1	29	.	.	.	Name=SignalP-noTM
Spun_SPPG_08352	MCGlab	TMHMM	12	29	.	.	.	Name=unknown
Gpro_36873	MCGlab	Pfam	247	404	.	.	.	Name=Lysyl_oxidase
Gpro_36873	MCGlab	SIGNALP_GRAM_POSITIVE	1	20	.	.	.	Name=SignalP-TM
marine_metagenome_134951750	MCGlab	Pfam	93	153	.	.	.	Name=Lysyl_oxidase
marine_metagenome_138700853	MCGlab	Pfam	188	282	.	.	.	Name=Lysyl_oxidase
marine_metagenome_135033467	MCGlab	Pfam	304	466	.	.	.	Name=Lysyl_oxidase
marine_metagenome_135033467	MCGlab	SIGNALP_EUK	1	26	.	.	.	Name=SignalP-noTM
marine_metagenome_135033467	MCGlab	SIGNALP_GRAM_POSITIVE	1	32	.	.	.	Name=SignalP-TM
marine_metagenome_138569011	MCGlab	Pfam	11	175	.	.	.	Name=Lysyl_oxidase
marine_metagenome_136914123	MCGlab	Pfam	39	202	.	.	.	Name=Lysyl_oxidase
marine_metagenome_136902050	MCGlab	Pfam	196	297	.	.	.	Name=Lysyl_oxidase
Corallococcus_coralloides_504205840	MCGlab	Pfam	475	662	.	.	.	Name=Lysyl_oxidase
Corallococcus_coralloides_504205840	MCGlab	Pfam	409	443	.	.	.	Name=FG-GAP
Corallococcus_coralloides_504205840	MCGlab	Pfam	78	154	.	.	.	Name=VCBS
Corallococcus_coralloides_504205840	MCGlab	Pfam	195	253	.	.	.	Name=VCBS
Corallococcus_coralloides_504205840	MCGlab	SIGNALP_GRAM_POSITIVE	1	20	.	.	.	Name=SignalP-TM
Corallococcus_coralloides_504205840	MCGlab	SIGNALP_EUK	1	21	.	.	.	Name=SignalP-noTM
Corallococcus_coralloides_504205841	MCGlab	Pfam	418	454	.	.	.	Name=FG-GAP
Corallococcus_coralloides_504205841	MCGlab	Pfam	79	155	.	.	.	Name=VCBS
Corallococcus_coralloides_504205841	MCGlab	Pfam	489	677	.	.	.	Name=Lysyl_oxidase
Myxococcus_sp_contaminant_ex_DSM_436_488713852	MCGlab	Pfam	79	114	.	.	.	Name=FG-GAP
Myxococcus_sp_contaminant_ex_DSM_436_488713852	MCGlab	Pfam	418	452	.	.	.	Name=FG-GAP
Myxococcus_sp_contaminant_ex_DSM_436_488713852	MCGlab	Pfam	152	212	.	.	.	Name=VCBS
Myxococcus_sp_contaminant_ex_DSM_436_488713852	MCGlab	Pfam	485	672	.	.	.	Name=Lysyl_oxidase
Myxococcus_sp_contaminant_ex_DSM_436_488713852	MCGlab	SIGNALP_EUK	1	20	.	.	.	Name=SignalP-noTM
Myxococcus_sp_contaminant_ex_DSM_436_488713852	MCGlab	SIGNALP_GRAM_NEGATIVE	1	21	.	.	.	Name=SignalP-noTM
Myxococcus_xanthus_499869519	MCGlab	Pfam	477	665	.	.	.	Name=Lysyl_oxidase
Myxococcus_xanthus_499869519	MCGlab	Pfam	80	156	.	.	.	Name=VCBS
Myxococcus_xanthus_499869519	MCGlab	SIGNALP_EUK	1	20	.	.	.	Name=SignalP-noTM
Myxococcus_xanthus_499869519	MCGlab	SIGNALP_GRAM_NEGATIVE	1	19	.	.	.	Name=SignalP-noTM
Myxococcus_xanthus_499869519	MCGlab	SIGNALP_GRAM_POSITIVE	1	21	.	.	.	Name=SignalP-TM
Myxococcus_xanthus_521966338	MCGlab	Pfam	454	642	.	.	.	Name=Lysyl_oxidase
Myxococcus_xanthus_521966338	MCGlab	Pfam	57	133	.	.	.	Name=VCBS
Myxococcus_stipitatus_505158605	MCGlab	Pfam	49	75	.	.	.	Name=FG-GAP
Myxococcus_stipitatus_505158605	MCGlab	Pfam	125	186	.	.	.	Name=VCBS
Myxococcus_stipitatus_505158605	MCGlab	Pfam	456	642	.	.	.	Name=Lysyl_oxidase
Myxococcus_stipitatus_505158605	MCGlab	SIGNALP_EUK	1	20	.	.	.	Name=SignalP-noTM
Myxococcus_stipitatus_505158606	MCGlab	Pfam	60	139	.	.	.	Name=VCBS
Myxococcus_stipitatus_505158606	MCGlab	Pfam	283	344	.	.	.	Name=VCBS
Myxococcus_stipitatus_505158606	MCGlab	Pfam	180	238	.	.	.	Name=VCBS
Myxococcus_stipitatus_505158606	MCGlab	Pfam	460	647	.	.	.	Name=Lysyl_oxidase
Myxococcus_stipitatus_505158606	MCGlab	SIGNALP_EUK	1	20	.	.	.	Name=SignalP-noTM
marine_metagenome_134922779	MCGlab	Pfam	4	129	.	.	.	Name=Lysyl_oxidase
Sorangium_cellulosum_501190949	MCGlab	Pfam	378	526	.	.	.	Name=Lysyl_oxidase
Sorangium_cellulosum_501190949	MCGlab	Pfam	252	315	.	.	.	Name=Lysyl_oxidase
Gemmatimonadetes_bacterium_KBS708_645042500	MCGlab	Pfam	117	238	.	.	.	Name=Lysyl_oxidase
Gemmatimonadetes_bacterium_KBS708_645042500	MCGlab	SIGNALP_EUK	1	21	.	.	.	Name=SignalP-noTM
Gemmatimonadetes_bacterium_KBS708_645042500	MCGlab	SIGNALP_GRAM_NEGATIVE	1	21	.	.	.	Name=SignalP-noTM
Gemmatimonadetes_bacterium_KBS708_645042500	MCGlab	SIGNALP_GRAM_POSITIVE	1	21	.	.	.	Name=SignalP-TM
Haloterrigena_limicola_495290131	MCGlab	Pfam	127	281	.	.	.	Name=Lysyl_oxidase
Haloterrigena_limicola_495290131	MCGlab	TMHMM	13	35	.	.	.	Name=unknown
Haloterrigena_turkmenica_502706271	MCGlab	Pfam	127	285	.	.	.	Name=Lysyl_oxidase
Haloterrigena_turkmenica_502706271	MCGlab	SIGNALP_GRAM_POSITIVE	1	36	.	.	.	Name=SignalP-TM
Haloterrigena_turkmenica_502706271	MCGlab	TMHMM	13	35	.	.	.	Name=unknown
Natronococcus_jeotgali_495698664	MCGlab	Pfam	109	275	.	.	.	Name=Lysyl_oxidase
Natronococcus_jeotgali_495698664	MCGlab	SIGNALP_GRAM_POSITIVE	1	27	.	.	.	Name=SignalP-TM
Natronococcus_jeotgali_495698664	MCGlab	TMHMM	7	29	.	.	.	Name=unknown
marine_metagenome_141060514	MCGlab	Pfam	136	215	.	.	.	Name=Lysyl_oxidase
Pgem_c36618_fr5	MCGlab	Pfam	596	774	.	.	.	Name=Lysyl_oxidase
Pgem_c36618_fr5	MCGlab	Pfam	123	161	.	.	.	Name=Notch
Pgem_c36618_fr5	MCGlab	Pfam	49	132	.	.	.	Name=Kringle
Pgem_c36618_fr5	MCGlab	TMHMM	860	882	.	.	.	Name=unknown
Pgem_c36618_fr5	MCGlab	TMHMM	2	24	.	.	.	Name=unknown
Awhi_c74974_fr6	MCGlab	Pfam	282	460	.	.	.	Name=Lysyl_oxidase
Sarc_SARC_04703	MCGlab	Pfam	28	56	.	.	.	Name=Notch
Sarc_SARC_04703	MCGlab	Pfam	497	662	.	.	.	Name=Lysyl_oxidase
Sarc_SARC_04703	MCGlab	SIGNALP_EUK	1	19	.	.	.	Name=SignalP-noTM
Sarc_SARC_04703	MCGlab	SIGNALP_GRAM_NEGATIVE	1	19	.	.	.	Name=SignalP-noTM
Cfra_g5071	MCGlab	Pfam	843	1002	.	.	.	Name=Lysyl_oxidase
Sarc_SARC_00003	MCGlab	Pfam	338	504	.	.	.	Name=Lysyl_oxidase
Sarc_SARC_00003	MCGlab	SIGNALP_GRAM_POSITIVE	1	23	.	.	.	Name=SignalP-TM
Sarc_SARC_00003	MCGlab	SIGNALP_EUK	1	21	.	.	.	Name=SignalP-noTM
Sarc_SARC_00003	MCGlab	SIGNALP_GRAM_NEGATIVE	1	21	.	.	.	Name=SignalP-noTM
Cfra_g3850	MCGlab	Pfam	475	666	.	.	.	Name=Lysyl_oxidase
Awhi_c78382_fr2	MCGlab	Pfam	389	563	.	.	.	Name=Lysyl_oxidase
Candidatus_Nitrosopumilus_salaria_495573207	MCGlab	Pfam	116	247	.	.	.	Name=Lysyl_oxidase
Nitrosopumilus_504775377	MCGlab	Pfam	134	268	.	.	.	Name=Lysyl_oxidase
Nitrosopumilus_504775377	MCGlab	SIGNALP_GRAM_POSITIVE	1	35	.	.	.	Name=SignalP-TM
Nitrosopumilus_504775377	MCGlab	TMHMM	13	35	.	.	.	Name=unknown
Marine_Group_I_thaumarchaeote_SCGC_AAA799E16_662556819	MCGlab	Pfam	126	250	.	.	.	Name=Lysyl_oxidase
Marine_Group_I_thaumarchaeote_SCGC_AAA799E16_662556819	MCGlab	SIGNALP_GRAM_POSITIVE	1	35	.	.	.	Name=SignalP-TM
Marine_Group_I_thaumarchaeote_SCGC_AAA799E16_662556819	MCGlab	TMHMM	13	35	.	.	.	Name=unknown
Actinokineospora_sp_EG49_583002477	MCGlab	Pfam	166	220	.	.	.	Name=Lysyl_oxidase
Kutzneria_albida_644673959	MCGlab	Pfam	223	274	.	.	.	Name=Lysyl_oxidase
Kutzneria_albida_644673959	MCGlab	SIGNALP_GRAM_NEGATIVE	1	25	.	.	.	Name=SignalP-noTM
Kutzneria_albida_644673959	MCGlab	SIGNALP_GRAM_POSITIVE	1	25	.	.	.	Name=SignalP-TM
Kutzneria_albida_644673959	MCGlab	SIGNALP_EUK	1	25	.	.	.	Name=SignalP-noTM
Kutzneria_albida_644673959	MCGlab	TMHMM	7	26	.	.	.	Name=unknown
Kutzneria_albida_DSM_43870_578005885	MCGlab	Pfam	230	281	.	.	.	Name=Lysyl_oxidase
Kutzneria_albida_DSM_43870_578005885	MCGlab	SIGNALP_EUK	1	32	.	.	.	Name=SignalP-noTM
Kutzneria_albida_DSM_43870_578005885	MCGlab	SIGNALP_GRAM_POSITIVE	1	32	.	.	.	Name=SignalP-TM
Kutzneria_albida_DSM_43870_578005885	MCGlab	SIGNALP_GRAM_NEGATIVE	1	32	.	.	.	Name=SignalP-noTM
Kutzneria_albida_DSM_43870_578005885	MCGlab	TMHMM	13	32	.	.	.	Name=unknown
Kutzneria_sp_744_585092190	MCGlab	Pfam	213	266	.	.	.	Name=Lysyl_oxidase
Kutzneria_sp_744_585092190	MCGlab	SIGNALP_GRAM_POSITIVE	1	16	.	.	.	Name=SignalP-TM
Kutzneria_sp_744_585092190	MCGlab	SIGNALP_EUK	1	16	.	.	.	Name=SignalP-noTM
Kutzneria_sp_744_585092190	MCGlab	SIGNALP_GRAM_NEGATIVE	1	16	.	.	.	Name=SignalP-noTM
Amycolatopsis_balhimycina_651356086	MCGlab	Pfam	225	277	.	.	.	Name=Lysyl_oxidase
Amycolatopsis_balhimycina_651356086	MCGlab	SIGNALP_GRAM_POSITIVE	1	28	.	.	.	Name=SignalP-TM
Amycolatopsis_balhimycina_651356086	MCGlab	SIGNALP_EUK	1	21	.	.	.	Name=SignalP-noTM
Amycolatopsis_balhimycina_651356086	MCGlab	SIGNALP_GRAM_NEGATIVE	1	28	.	.	.	Name=SignalP-noTM
Amycolatopsis_balhimycina_651356086	MCGlab	TMHMM	7	24	.	.	.	Name=unknown
Amycolatopsis_mediterranei_502994187	MCGlab	Pfam	202	274	.	.	.	Name=Lysyl_oxidase
Amycolatopsis_mediterranei_502994187	MCGlab	SIGNALP_EUK	1	19	.	.	.	Name=SignalP-noTM
Amycolatopsis_mediterranei_502994187	MCGlab	SIGNALP_GRAM_POSITIVE	1	26	.	.	.	Name=SignalP-TM
Amycolatopsis_mediterranei_502994187	MCGlab	SIGNALP_GRAM_NEGATIVE	1	19	.	.	.	Name=SignalP-noTM
Amycolatopsis_rifamycinica_637496108	MCGlab	Pfam	145	275	.	.	.	Name=Lysyl_oxidase
Amycolatopsis_rifamycinica_637496108	MCGlab	SIGNALP_GRAM_POSITIVE	1	26	.	.	.	Name=SignalP-TM
Amycolatopsis_rifamycinica_637496108	MCGlab	SIGNALP_EUK	1	19	.	.	.	Name=SignalP-noTM
Amycolatopsis_rifamycinica_637496108	MCGlab	SIGNALP_GRAM_NEGATIVE	1	21	.	.	.	Name=SignalP-noTM
Amycolatopsis_vancoresmycina_490697402	MCGlab	Pfam	224	274	.	.	.	Name=Lysyl_oxidase
Amycolatopsis_vancoresmycina_490697402	MCGlab	SIGNALP_EUK	1	19	.	.	.	Name=SignalP-noTM
Amycolatopsis_vancoresmycina_490697402	MCGlab	SIGNALP_GRAM_NEGATIVE	1	19	.	.	.	Name=SignalP-noTM
Amycolatopsis_vancoresmycina_490697402	MCGlab	SIGNALP_GRAM_POSITIVE	1	24	.	.	.	Name=SignalP-TM
Saccharothrix_espanaensis_504916222	MCGlab	Pfam	220	274	.	.	.	Name=Lysyl_oxidase
Saccharothrix_espanaensis_504916222	MCGlab	SIGNALP_EUK	1	19	.	.	.	Name=SignalP-noTM
Saccharothrix_espanaensis_504916222	MCGlab	SIGNALP_GRAM_POSITIVE	1	22	.	.	.	Name=SignalP-TM
Saccharothrix_espanaensis_504916222	MCGlab	SIGNALP_GRAM_NEGATIVE	1	22	.	.	.	Name=SignalP-noTM
Pseudonocardia_dioxanivorans_503439474	MCGlab	Pfam	223	275	.	.	.	Name=Lysyl_oxidase
Pseudonocardia_dioxanivorans_503439474	MCGlab	SIGNALP_EUK	1	24	.	.	.	Name=SignalP-noTM
Actinoplanes_friuliensis_556602568	MCGlab	Pfam	366	494	.	.	.	Name=Lysyl_oxidase
Actinoplanes_friuliensis_556602568	MCGlab	SIGNALP_GRAM_POSITIVE	1	21	.	.	.	Name=SignalP-TM
Actinoplanes_friuliensis_556602568	MCGlab	SIGNALP_GRAM_NEGATIVE	1	21	.	.	.	Name=SignalP-noTM
Actinoplanes_sp_N902109_505432047	MCGlab	Pfam	335	473	.	.	.	Name=Lysyl_oxidase
Actinoplanes_globisporus_522003226	MCGlab	Pfam	352	481	.	.	.	Name=Lysyl_oxidase
Actinoplanes_globisporus_522003226	MCGlab	SIGNALP_GRAM_POSITIVE	1	36	.	.	.	Name=SignalP-TM
Actinoplanes_globisporus_522003226	MCGlab	TMHMM	13	35	.	.	.	Name=unknown
Actinoplanes_missouriensis_504257435	MCGlab	Pfam	369	498	.	.	.	Name=Lysyl_oxidase
Actinoplanes_missouriensis_504257435	MCGlab	SIGNALP_GRAM_POSITIVE	1	28	.	.	.	Name=SignalP-TM
Actinoplanes_missouriensis_504257435	MCGlab	SIGNALP_GRAM_NEGATIVE	1	28	.	.	.	Name=SignalP-noTM
Actinoplanes_missouriensis_504257435	MCGlab	TMHMM	9	31	.	.	.	Name=unknown
Actinoplanes_missouriensis_504255613	MCGlab	Pfam	370	500	.	.	.	Name=Lysyl_oxidase
Actinoplanes_missouriensis_504255613	MCGlab	SIGNALP_GRAM_POSITIVE	1	33	.	.	.	Name=SignalP-TM
Actinoplanes_missouriensis_504255613	MCGlab	SIGNALP_EUK	1	33	.	.	.	Name=SignalP-noTM
Actinoplanes_missouriensis_504255613	MCGlab	SIGNALP_GRAM_NEGATIVE	1	33	.	.	.	Name=SignalP-noTM
Actinopolymorpha_alba_522062919	MCGlab	Pfam	361	489	.	.	.	Name=Lysyl_oxidase
Actinopolymorpha_alba_522062919	MCGlab	SIGNALP_GRAM_POSITIVE	1	28	.	.	.	Name=SignalP-TM
Actinopolymorpha_alba_522062919	MCGlab	SIGNALP_GRAM_NEGATIVE	1	28	.	.	.	Name=SignalP-noTM
Actinopolymorpha_alba_522062919	MCGlab	TMHMM	7	29	.	.	.	Name=unknown
Kitasatospora_papulosa_662751212	MCGlab	Pfam	419	545	.	.	.	Name=Lysyl_oxidase
Kitasatospora_papulosa_662751212	MCGlab	SIGNALP_GRAM_NEGATIVE	1	29	.	.	.	Name=SignalP-noTM
Kitasatospora_papulosa_662751212	MCGlab	SIGNALP_GRAM_POSITIVE	1	37	.	.	.	Name=SignalP-TM
Kitasatospora_papulosa_662751212	MCGlab	TMHMM	13	32	.	.	.	Name=unknown
Streptomyces_sp_PAMC26508_505388869	MCGlab	Pfam	419	545	.	.	.	Name=Lysyl_oxidase
Streptomyces_sp_PAMC26508_505388869	MCGlab	SIGNALP_GRAM_NEGATIVE	1	29	.	.	.	Name=SignalP-noTM
Streptomyces_sp_PAMC26508_505388869	MCGlab	SIGNALP_GRAM_POSITIVE	1	37	.	.	.	Name=SignalP-TM
Streptomyces_sp_PAMC26508_505388869	MCGlab	TMHMM	13	32	.	.	.	Name=unknown
Streptomyces_pratensis_503923868	MCGlab	Pfam	419	545	.	.	.	Name=Lysyl_oxidase
Streptomyces_pratensis_503923868	MCGlab	SIGNALP_GRAM_POSITIVE	1	30	.	.	.	Name=SignalP-TM
Streptomyces_pratensis_503923868	MCGlab	SIGNALP_GRAM_NEGATIVE	1	29	.	.	.	Name=SignalP-noTM
Streptomyces_pratensis_503923868	MCGlab	TMHMM	13	32	.	.	.	Name=unknown
Streptomyces_baarnensis_662125240	MCGlab	Pfam	459	588	.	.	.	Name=Lysyl_oxidase
Streptomyces_baarnensis_662125240	MCGlab	SIGNALP_GRAM_NEGATIVE	1	33	.	.	.	Name=SignalP-noTM
Streptomyces_baarnensis_662125240	MCGlab	SIGNALP_GRAM_POSITIVE	1	33	.	.	.	Name=SignalP-TM
Streptomyces_baarnensis_662125240	MCGlab	TMHMM	13	35	.	.	.	Name=unknown
Streptomyces_filamentosus_493081154	MCGlab	Pfam	455	584	.	.	.	Name=Lysyl_oxidase
Streptomyces_filamentosus_493081154	MCGlab	SIGNALP_EUK	1	32	.	.	.	Name=SignalP-noTM
Streptomyces_filamentosus_493081154	MCGlab	SIGNALP_GRAM_POSITIVE	1	32	.	.	.	Name=SignalP-TM
Streptomyces_filamentosus_493081154	MCGlab	SIGNALP_GRAM_NEGATIVE	1	32	.	.	.	Name=SignalP-noTM
Streptomyces_filamentosus_493081154	MCGlab	TMHMM	12	34	.	.	.	Name=unknown
Streptomyces_filamentosus_588272803	MCGlab	Pfam	456	585	.	.	.	Name=Lysyl_oxidase
Streptomyces_filamentosus_588272803	MCGlab	SIGNALP_GRAM_POSITIVE	1	33	.	.	.	Name=SignalP-TM
Streptomyces_filamentosus_588272803	MCGlab	SIGNALP_GRAM_NEGATIVE	1	33	.	.	.	Name=SignalP-noTM
Streptomyces_filamentosus_588272803	MCGlab	TMHMM	13	35	.	.	.	Name=unknown
Streptomyces_sp_HCCB10043_560232026	MCGlab	Pfam	81	212	.	.	.	Name=Lysyl_oxidase
Streptomyces_griseus_490065820	MCGlab	Pfam	446	574	.	.	.	Name=Lysyl_oxidase
Streptomyces_griseus_490065820	MCGlab	SIGNALP_GRAM_POSITIVE	1	33	.	.	.	Name=SignalP-TM
Streptomyces_griseus_490065820	MCGlab	SIGNALP_GRAM_NEGATIVE	1	33	.	.	.	Name=SignalP-noTM
Streptomyces_griseus_490065820	MCGlab	TMHMM	13	35	.	.	.	Name=unknown
Streptomyces_griseus_501348544	MCGlab	Pfam	445	573	.	.	.	Name=Lysyl_oxidase
Streptomyces_griseus_501348544	MCGlab	SIGNALP_GRAM_POSITIVE	1	32	.	.	.	Name=SignalP-TM
Streptomyces_griseus_501348544	MCGlab	SIGNALP_GRAM_NEGATIVE	1	32	.	.	.	Name=SignalP-noTM
Streptomyces_griseus_501348544	MCGlab	TMHMM	12	34	.	.	.	Name=unknown
Streptomyces_sp_W007_494721500	MCGlab	Pfam	437	566	.	.	.	Name=Lysyl_oxidase
Streptomyces_sp_W007_494721500	MCGlab	SIGNALP_GRAM_POSITIVE	1	33	.	.	.	Name=SignalP-TM
Streptomyces_sp_W007_494721500	MCGlab	SIGNALP_GRAM_NEGATIVE	1	33	.	.	.	Name=SignalP-noTM
Streptomyces_sp_W007_494721500	MCGlab	TMHMM	13	35	.	.	.	Name=unknown
Streptomyces_sp_CNB091_517786958	MCGlab	Pfam	448	576	.	.	.	Name=Lysyl_oxidase
Streptomyces_sp_CNB091_517786958	MCGlab	SIGNALP_GRAM_POSITIVE	1	33	.	.	.	Name=SignalP-TM
Streptomyces_sp_CNB091_517786958	MCGlab	SIGNALP_GRAM_NEGATIVE	1	33	.	.	.	Name=SignalP-noTM
Streptomyces_sp_CNB091_517786958	MCGlab	SIGNALP_EUK	1	33	.	.	.	Name=SignalP-noTM
Streptomyces_sp_CNB091_517786958	MCGlab	TMHMM	13	35	.	.	.	Name=unknown
Streptomyces_globisporus_497742382	MCGlab	Pfam	453	581	.	.	.	Name=Lysyl_oxidase
Streptomyces_globisporus_497742382	MCGlab	SIGNALP_GRAM_NEGATIVE	1	33	.	.	.	Name=SignalP-noTM
Streptomyces_globisporus_497742382	MCGlab	SIGNALP_GRAM_POSITIVE	1	33	.	.	.	Name=SignalP-TM
Streptomyces_globisporus_497742382	MCGlab	TMHMM	13	35	.	.	.	Name=unknown
Streptomyces_californicus_662174297	MCGlab	Pfam	442	570	.	.	.	Name=Lysyl_oxidase
Streptomyces_californicus_662174297	MCGlab	SIGNALP_GRAM_NEGATIVE	1	33	.	.	.	Name=SignalP-noTM
Streptomyces_californicus_662174297	MCGlab	SIGNALP_GRAM_POSITIVE	1	33	.	.	.	Name=SignalP-TM
Streptomyces_californicus_662174297	MCGlab	TMHMM	13	35	.	.	.	Name=unknown
Streptomyces_puniceus_663156839	MCGlab	Pfam	442	570	.	.	.	Name=Lysyl_oxidase
Streptomyces_puniceus_663156839	MCGlab	SIGNALP_GRAM_POSITIVE	1	33	.	.	.	Name=SignalP-TM
Streptomyces_puniceus_663156839	MCGlab	SIGNALP_GRAM_NEGATIVE	1	33	.	.	.	Name=SignalP-noTM
Streptomyces_puniceus_663156839	MCGlab	TMHMM	13	35	.	.	.	Name=unknown
Streptomyces_sp_NRRL_B1381_663337072	MCGlab	Pfam	442	570	.	.	.	Name=Lysyl_oxidase
Streptomyces_sp_NRRL_B1381_663337072	MCGlab	SIGNALP_GRAM_POSITIVE	1	33	.	.	.	Name=SignalP-TM
Streptomyces_sp_NRRL_B1381_663337072	MCGlab	SIGNALP_GRAM_NEGATIVE	1	33	.	.	.	Name=SignalP-noTM
Streptomyces_sp_NRRL_B1381_663337072	MCGlab	TMHMM	13	35	.	.	.	Name=unknown
Streptomyces_fulvissimus_505422988	MCGlab	Pfam	477	606	.	.	.	Name=Lysyl_oxidase
Streptomyces_fulvissimus_505422988	MCGlab	SIGNALP_GRAM_POSITIVE	1	50	.	.	.	Name=SignalP-TM
Streptomyces_sp_CcalMP8W_517299657	MCGlab	Pfam	461	591	.	.	.	Name=Lysyl_oxidase
Streptomyces_sp_CcalMP8W_517299657	MCGlab	SIGNALP_GRAM_NEGATIVE	1	33	.	.	.	Name=SignalP-noTM
Streptomyces_sp_CcalMP8W_517299657	MCGlab	SIGNALP_GRAM_POSITIVE	1	33	.	.	.	Name=SignalP-TM
Streptomyces_sp_CcalMP8W_517299657	MCGlab	TMHMM	13	35	.	.	.	Name=unknown
Streptomyces_sp_SolWspMPsol2th_654970409	MCGlab	Pfam	449	579	.	.	.	Name=Lysyl_oxidase
Streptomyces_sp_SolWspMPsol2th_654970409	MCGlab	SIGNALP_GRAM_NEGATIVE	1	33	.	.	.	Name=SignalP-noTM
Streptomyces_sp_SolWspMPsol2th_654970409	MCGlab	SIGNALP_GRAM_POSITIVE	1	33	.	.	.	Name=SignalP-TM
Streptomyces_sp_SolWspMPsol2th_654970409	MCGlab	TMHMM	13	35	.	.	.	Name=unknown
Streptomyces_sp_ScaeMPe10_517338091	MCGlab	Pfam	452	581	.	.	.	Name=Lysyl_oxidase
Streptomyces_sp_ScaeMPe10_517338091	MCGlab	SIGNALP_GRAM_POSITIVE	1	33	.	.	.	Name=SignalP-TM
Streptomyces_sp_ScaeMPe10_517338091	MCGlab	SIGNALP_GRAM_NEGATIVE	1	33	.	.	.	Name=SignalP-noTM
Streptomyces_sp_ScaeMPe10_517338091	MCGlab	TMHMM	13	35	.	.	.	Name=unknown
Streptomyces_sp_NRRL_WC3626_663187399	MCGlab	Pfam	436	564	.	.	.	Name=Lysyl_oxidase
Streptomyces_sp_NRRL_WC3626_663187399	MCGlab	SIGNALP_GRAM_NEGATIVE	1	32	.	.	.	Name=SignalP-noTM
Streptomyces_sp_NRRL_WC3626_663187399	MCGlab	SIGNALP_GRAM_POSITIVE	1	32	.	.	.	Name=SignalP-TM
Streptomyces_sp_NRRL_WC3626_663187399	MCGlab	TMHMM	12	34	.	.	.	Name=unknown
Streptomyces_pristinaespiralis_491457536	MCGlab	Pfam	412	538	.	.	.	Name=Lysyl_oxidase
Streptomyces_pristinaespiralis_491457536	MCGlab	SIGNALP_GRAM_POSITIVE	1	29	.	.	.	Name=SignalP-TM
Streptomyces_pristinaespiralis_491457536	MCGlab	SIGNALP_GRAM_NEGATIVE	1	29	.	.	.	Name=SignalP-noTM
Streptomyces_pristinaespiralis_491457536	MCGlab	TMHMM	7	29	.	.	.	Name=unknown
Streptomyces_flavidovirens_655413940	MCGlab	Pfam	424	550	.	.	.	Name=Lysyl_oxidase
Streptomyces_flavidovirens_655413940	MCGlab	SIGNALP_GRAM_NEGATIVE	1	28	.	.	.	Name=SignalP-noTM
Streptomyces_flavidovirens_655413940	MCGlab	SIGNALP_GRAM_POSITIVE	1	29	.	.	.	Name=SignalP-TM
Streptomyces_flavidovirens_655413940	MCGlab	TMHMM	12	31	.	.	.	Name=unknown
Streptomyces_niveus_558884699	MCGlab	Pfam	422	548	.	.	.	Name=Lysyl_oxidase
Streptomyces_niveus_558884699	MCGlab	SIGNALP_GRAM_POSITIVE	1	29	.	.	.	Name=SignalP-TM
Streptomyces_niveus_558884699	MCGlab	SIGNALP_EUK	1	29	.	.	.	Name=SignalP-noTM
Streptomyces_niveus_558884699	MCGlab	SIGNALP_GRAM_NEGATIVE	1	29	.	.	.	Name=SignalP-noTM
Streptomyces_niveus_558884699	MCGlab	TMHMM	12	34	.	.	.	Name=unknown
Streptomyces_bikiniensis_663181323	MCGlab	Pfam	446	572	.	.	.	Name=Lysyl_oxidase
Streptomyces_bikiniensis_663181323	MCGlab	SIGNALP_GRAM_POSITIVE	1	39	.	.	.	Name=SignalP-TM
Streptomyces_bikiniensis_663181323	MCGlab	SIGNALP_GRAM_NEGATIVE	1	32	.	.	.	Name=SignalP-noTM
Streptomyces_bikiniensis_663181323	MCGlab	TMHMM	12	34	.	.	.	Name=unknown
Streptomyces_exfoliatus_639898950	MCGlab	Pfam	431	556	.	.	.	Name=Lysyl_oxidase
Streptomyces_exfoliatus_639898950	MCGlab	SIGNALP_GRAM_NEGATIVE	1	31	.	.	.	Name=SignalP-noTM
Streptomyces_exfoliatus_639898950	MCGlab	SIGNALP_GRAM_POSITIVE	1	39	.	.	.	Name=SignalP-TM
Streptomyces_exfoliatus_639898950	MCGlab	TMHMM	12	34	.	.	.	Name=unknown
Streptomyces_venezuelae_504851207	MCGlab	Pfam	429	555	.	.	.	Name=Lysyl_oxidase
Streptomyces_venezuelae_504851207	MCGlab	SIGNALP_GRAM_POSITIVE	1	39	.	.	.	Name=SignalP-TM
Streptomyces_venezuelae_504851207	MCGlab	SIGNALP_GRAM_NEGATIVE	1	31	.	.	.	Name=SignalP-noTM
Streptomyces_venezuelae_504851207	MCGlab	TMHMM	12	34	.	.	.	Name=unknown
Streptomyces_flavochromogenes_663324668	MCGlab	Pfam	426	552	.	.	.	Name=Lysyl_oxidase
Streptomyces_flavochromogenes_663324668	MCGlab	SIGNALP_GRAM_NEGATIVE	1	32	.	.	.	Name=SignalP-noTM
Streptomyces_flavochromogenes_663324668	MCGlab	SIGNALP_GRAM_POSITIVE	1	39	.	.	.	Name=SignalP-TM
Streptomyces_flavochromogenes_663324668	MCGlab	TMHMM	12	34	.	.	.	Name=unknown
Streptomyces_coelicoflavus_ZG0656_371551880	MCGlab	Pfam	158	284	.	.	.	Name=Lysyl_oxidase
Streptomyces_sp_NRRL_F5555_663404841	MCGlab	Pfam	433	560	.	.	.	Name=Lysyl_oxidase
Streptomyces_sp_NRRL_F5555_663404841	MCGlab	SIGNALP_GRAM_POSITIVE	1	39	.	.	.	Name=SignalP-TM
Streptomyces_sp_NRRL_F5555_663404841	MCGlab	SIGNALP_GRAM_NEGATIVE	1	31	.	.	.	Name=SignalP-noTM
Streptomyces_sp_NRRL_F5555_663404841	MCGlab	TMHMM	12	34	.	.	.	Name=unknown
Streptomyces_coelicolor_499342268	MCGlab	Pfam	433	560	.	.	.	Name=Lysyl_oxidase
Streptomyces_coelicolor_499342268	MCGlab	SIGNALP_GRAM_POSITIVE	1	39	.	.	.	Name=SignalP-TM
Streptomyces_coelicolor_499342268	MCGlab	SIGNALP_GRAM_NEGATIVE	1	39	.	.	.	Name=SignalP-noTM
Streptomyces_coelicolor_499342268	MCGlab	TMHMM	12	34	.	.	.	Name=unknown
Streptomyces_lividans_490069312	MCGlab	Pfam	433	560	.	.	.	Name=Lysyl_oxidase
Streptomyces_lividans_490069312	MCGlab	SIGNALP_GRAM_NEGATIVE	1	39	.	.	.	Name=SignalP-noTM
Streptomyces_lividans_490069312	MCGlab	SIGNALP_GRAM_POSITIVE	1	39	.	.	.	Name=SignalP-TM
Streptomyces_lividans_490069312	MCGlab	TMHMM	12	34	.	.	.	Name=unknown
Streptomyces_violaceorubidus_663142094	MCGlab	Pfam	434	561	.	.	.	Name=Lysyl_oxidase
Streptomyces_violaceorubidus_663142094	MCGlab	SIGNALP_GRAM_POSITIVE	1	39	.	.	.	Name=SignalP-TM
Streptomyces_violaceorubidus_663142094	MCGlab	SIGNALP_GRAM_NEGATIVE	1	39	.	.	.	Name=SignalP-noTM
Streptomyces_violaceorubidus_663142094	MCGlab	TMHMM	12	34	.	.	.	Name=unknown
Streptomyces_sp_TOR3209_518157957	MCGlab	Pfam	432	559	.	.	.	Name=Lysyl_oxidase
Streptomyces_sp_TOR3209_518157957	MCGlab	SIGNALP_GRAM_POSITIVE	1	39	.	.	.	Name=SignalP-TM
Streptomyces_sp_TOR3209_518157957	MCGlab	SIGNALP_GRAM_NEGATIVE	1	24	.	.	.	Name=SignalP-noTM
Streptomyces_sp_TOR3209_518157957	MCGlab	TMHMM	13	32	.	.	.	Name=unknown
Streptomyces_olindensis_640933403	MCGlab	Pfam	432	564	.	.	.	Name=Lysyl_oxidase
Streptomyces_olindensis_640933403	MCGlab	SIGNALP_GRAM_NEGATIVE	1	27	.	.	.	Name=SignalP-noTM
Streptomyces_olindensis_640933403	MCGlab	SIGNALP_GRAM_POSITIVE	1	39	.	.	.	Name=SignalP-TM
Streptomyces_olindensis_640933403	MCGlab	TMHMM	12	34	.	.	.	Name=unknown
Streptomyces_viridochromogenes_490093307	MCGlab	Pfam	433	560	.	.	.	Name=Lysyl_oxidase
Streptomyces_viridochromogenes_490093307	MCGlab	SIGNALP_GRAM_POSITIVE	1	39	.	.	.	Name=SignalP-TM
Streptomyces_viridochromogenes_490093307	MCGlab	SIGNALP_GRAM_NEGATIVE	1	27	.	.	.	Name=SignalP-noTM
Streptomyces_viridochromogenes_490093307	MCGlab	TMHMM	12	34	.	.	.	Name=unknown
Streptomyces_sp_CNR698_654196847	MCGlab	Pfam	437	563	.	.	.	Name=Lysyl_oxidase
Streptomyces_sp_CNR698_654196847	MCGlab	SIGNALP_GRAM_POSITIVE	1	33	.	.	.	Name=SignalP-TM
Streptomyces_sp_CNR698_654196847	MCGlab	SIGNALP_GRAM_NEGATIVE	1	36	.	.	.	Name=SignalP-noTM
Streptomyces_sp_CNR698_654196847	MCGlab	TMHMM	13	35	.	.	.	Name=unknown
Streptomyces_sp_CNT302_517722584	MCGlab	Pfam	437	563	.	.	.	Name=Lysyl_oxidase
Streptomyces_sp_CNT302_517722584	MCGlab	SIGNALP_GRAM_POSITIVE	1	33	.	.	.	Name=SignalP-TM
Streptomyces_sp_CNT302_517722584	MCGlab	SIGNALP_GRAM_NEGATIVE	1	36	.	.	.	Name=SignalP-noTM
Streptomyces_sp_CNT302_517722584	MCGlab	TMHMM	13	35	.	.	.	Name=unknown
Streptomyces_sp_CNS615_516571836	MCGlab	Pfam	437	563	.	.	.	Name=Lysyl_oxidase
Streptomyces_sp_CNS615_516571836	MCGlab	SIGNALP_GRAM_NEGATIVE	1	36	.	.	.	Name=SignalP-noTM
Streptomyces_sp_CNS615_516571836	MCGlab	SIGNALP_GRAM_POSITIVE	1	33	.	.	.	Name=SignalP-TM
Streptomyces_sp_CNS615_516571836	MCGlab	TMHMM	13	35	.	.	.	Name=unknown
Streptomyces_sp_CNT372_517676014	MCGlab	Pfam	457	585	.	.	.	Name=Lysyl_oxidase
Streptomyces_sp_CNT372_517676014	MCGlab	SIGNALP_GRAM_POSITIVE	1	29	.	.	.	Name=SignalP-TM
Streptomyces_sp_CNT372_517676014	MCGlab	SIGNALP_GRAM_NEGATIVE	1	28	.	.	.	Name=SignalP-noTM
Streptomyces_sp_CNT372_517676014	MCGlab	TMHMM	12	31	.	.	.	Name=unknown
Streptomyces_acidiscabies_498037009	MCGlab	Pfam	400	531	.	.	.	Name=Lysyl_oxidase
Streptomyces_acidiscabies_498037009	MCGlab	SIGNALP_GRAM_NEGATIVE	1	37	.	.	.	Name=SignalP-noTM
Streptomyces_acidiscabies_498037009	MCGlab	SIGNALP_GRAM_POSITIVE	1	37	.	.	.	Name=SignalP-TM
Streptomyces_acidiscabies_498037009	MCGlab	TMHMM	13	35	.	.	.	Name=unknown
Streptomyces_sp_303MFCol52_655408540	MCGlab	Pfam	433	561	.	.	.	Name=Lysyl_oxidase
Streptomyces_sp_303MFCol52_655408540	MCGlab	SIGNALP_GRAM_NEGATIVE	1	44	.	.	.	Name=SignalP-noTM
Streptomyces_sp_303MFCol52_655408540	MCGlab	SIGNALP_GRAM_POSITIVE	1	44	.	.	.	Name=SignalP-TM
Streptomyces_sp_303MFCol52_655408540	MCGlab	TMHMM	21	43	.	.	.	Name=unknown
Streptomyces_avermitilis_499294626	MCGlab	Pfam	410	538	.	.	.	Name=Lysyl_oxidase
Streptomyces_avermitilis_499294626	MCGlab	SIGNALP_GRAM_NEGATIVE	1	38	.	.	.	Name=SignalP-noTM
Streptomyces_avermitilis_499294626	MCGlab	SIGNALP_GRAM_POSITIVE	1	44	.	.	.	Name=SignalP-TM
Streptomyces_avermitilis_499294626	MCGlab	TMHMM	21	43	.	.	.	Name=unknown
Streptomyces_resistomycificus_662085488	MCGlab	Pfam	354	481	.	.	.	Name=Lysyl_oxidase
Streptomyces_davawensis_505468093	MCGlab	Pfam	403	531	.	.	.	Name=Lysyl_oxidase
Streptomyces_davawensis_505468093	MCGlab	SIGNALP_EUK	1	36	.	.	.	Name=SignalP-noTM
Streptomyces_davawensis_505468093	MCGlab	SIGNALP_GRAM_NEGATIVE	1	36	.	.	.	Name=SignalP-noTM
Streptomyces_davawensis_505468093	MCGlab	SIGNALP_GRAM_POSITIVE	1	36	.	.	.	Name=SignalP-TM
Streptomyces_davawensis_505468093	MCGlab	TMHMM	13	35	.	.	.	Name=unknown
Streptomyces_turgidiscabies_493422467	MCGlab	Pfam	456	583	.	.	.	Name=Lysyl_oxidase
Streptomyces_turgidiscabies_493422467	MCGlab	SIGNALP_GRAM_POSITIVE	1	57	.	.	.	Name=SignalP-TM
Streptomyces_turgidiscabies_493422467	MCGlab	TMHMM	35	57	.	.	.	Name=unknown
Streptomyces_ipomoeae_496647830	MCGlab	Pfam	433	562	.	.	.	Name=Lysyl_oxidase
Streptomyces_ipomoeae_496647830	MCGlab	SIGNALP_GRAM_POSITIVE	1	55	.	.	.	Name=SignalP-TM
Streptomyces_ipomoeae_496647830	MCGlab	SIGNALP_GRAM_NEGATIVE	1	55	.	.	.	Name=SignalP-noTM
Streptomyces_ipomoeae_496647830	MCGlab	TMHMM	34	56	.	.	.	Name=unknown
Streptomyces_bottropensis_491625747	MCGlab	Pfam	460	587	.	.	.	Name=Lysyl_oxidase
Streptomyces_bottropensis_655392964	MCGlab	Pfam	456	583	.	.	.	Name=Lysyl_oxidase
Streptomyces_scabiei_502767090	MCGlab	Pfam	445	573	.	.	.	Name=Lysyl_oxidase
Streptomyces_scabiei_502767090	MCGlab	TMHMM	40	62	.	.	.	Name=unknown
Streptomyces_clavuligerus_490055567	MCGlab	Pfam	428	562	.	.	.	Name=Lysyl_oxidase
Streptomyces_clavuligerus_490055567	MCGlab	SIGNALP_EUK	1	29	.	.	.	Name=SignalP-noTM
Streptomyces_clavuligerus_490055567	MCGlab	SIGNALP_GRAM_NEGATIVE	1	29	.	.	.	Name=SignalP-noTM
Streptomyces_clavuligerus_490055567	MCGlab	SIGNALP_GRAM_POSITIVE	1	29	.	.	.	Name=SignalP-TM
Kribbella_catacumbae_521053909	MCGlab	Pfam	353	484	.	.	.	Name=Lysyl_oxidase
Kribbella_catacumbae_521053909	MCGlab	SIGNALP_GRAM_POSITIVE	1	32	.	.	.	Name=SignalP-TM
Kribbella_catacumbae_521053909	MCGlab	SIGNALP_GRAM_NEGATIVE	1	26	.	.	.	Name=SignalP-noTM
Kribbella_catacumbae_521053909	MCGlab	TMHMM	13	35	.	.	.	Name=unknown
Kribbella_flavida_502684590	MCGlab	Pfam	336	464	.	.	.	Name=Lysyl_oxidase
Streptomyces_tsukubaensis_493388775	MCGlab	Pfam	418	548	.	.	.	Name=Lysyl_oxidase
Streptomyces_tsukubaensis_493388775	MCGlab	SIGNALP_GRAM_POSITIVE	1	23	.	.	.	Name=SignalP-TM
Streptomyces_tsukubaensis_493388775	MCGlab	SIGNALP_GRAM_NEGATIVE	1	23	.	.	.	Name=SignalP-TM
Streptomyces_tsukubaensis_493388775	MCGlab	TMHMM	9	31	.	.	.	Name=unknown
Streptomyces_clavuligerus_490052869	MCGlab	Pfam	418	548	.	.	.	Name=Lysyl_oxidase
Streptomyces_clavuligerus_490052869	MCGlab	SIGNALP_GRAM_NEGATIVE	1	21	.	.	.	Name=SignalP-noTM
Streptomyces_clavuligerus_490052869	MCGlab	SIGNALP_EUK	1	21	.	.	.	Name=SignalP-noTM
Streptomyces_clavuligerus_490052869	MCGlab	SIGNALP_GRAM_POSITIVE	1	28	.	.	.	Name=SignalP-TM
Streptomyces_clavuligerus_490060947	MCGlab	Pfam	433	563	.	.	.	Name=Lysyl_oxidase
Streptomyces_clavuligerus_490060947	MCGlab	SIGNALP_GRAM_POSITIVE	1	36	.	.	.	Name=SignalP-TM
Streptomyces_clavuligerus_490060947	MCGlab	TMHMM	16	38	.	.	.	Name=unknown
Streptomyces_clavuligerus_497685028	MCGlab	Pfam	426	556	.	.	.	Name=Lysyl_oxidase
Streptomyces_clavuligerus_497685028	MCGlab	SIGNALP_GRAM_NEGATIVE	1	29	.	.	.	Name=SignalP-noTM
Streptomyces_clavuligerus_497685028	MCGlab	SIGNALP_GRAM_POSITIVE	1	29	.	.	.	Name=SignalP-TM
Streptomyces_clavuligerus_497685028	MCGlab	TMHMM	9	31	.	.	.	Name=unknown
Nocardioides_sp_JS614_500079263	MCGlab	Pfam	340	470	.	.	.	Name=Lysyl_oxidase
Nocardioides_sp_JS614_500079263	MCGlab	SIGNALP_EUK	1	25	.	.	.	Name=SignalP-noTM
Nocardioides_sp_JS614_500079263	MCGlab	SIGNALP_GRAM_POSITIVE	1	31	.	.	.	Name=SignalP-TM
Nocardioides_sp_JS614_500079263	MCGlab	SIGNALP_GRAM_NEGATIVE	1	23	.	.	.	Name=SignalP-noTM
Nocardioides_sp_URHA0032_655222309	MCGlab	Pfam	326	460	.	.	.	Name=Lysyl_oxidase
Nocardioides_sp_URHA0032_655222309	MCGlab	SIGNALP_GRAM_NEGATIVE	1	19	.	.	.	Name=SignalP-noTM
Nocardioides_sp_URHA0032_655222309	MCGlab	SIGNALP_GRAM_POSITIVE	1	24	.	.	.	Name=SignalP-TM
Nocardioides_sp_URHA0032_655222309	MCGlab	SIGNALP_EUK	1	19	.	.	.	Name=SignalP-noTM
Nocardioidaceae_bacterium_Broad1_495634152	MCGlab	Pfam	369	503	.	.	.	Name=Lysyl_oxidase
Nocardioidaceae_bacterium_Broad1_495634152	MCGlab	SIGNALP_GRAM_POSITIVE	1	31	.	.	.	Name=SignalP-TM
Nocardioidaceae_bacterium_Broad1_495634152	MCGlab	SIGNALP_GRAM_NEGATIVE	1	31	.	.	.	Name=SignalP-noTM
Nocardioidaceae_bacterium_Broad1_495634152	MCGlab	TMHMM	12	34	.	.	.	Name=unknown
Promicromonospora_sukumoe_518857434	MCGlab	Pfam	396	523	.	.	.	Name=Lysyl_oxidase
Promicromonospora_sukumoe_518857434	MCGlab	SIGNALP_EUK	1	23	.	.	.	Name=SignalP-noTM
Promicromonospora_sukumoe_518857434	MCGlab	SIGNALP_GRAM_NEGATIVE	1	23	.	.	.	Name=SignalP-noTM
Promicromonospora_sukumoe_518857434	MCGlab	SIGNALP_GRAM_POSITIVE	1	23	.	.	.	Name=SignalP-TM
Amycolatopsis_methanolica_516610010	MCGlab	Pfam	105	229	.	.	.	Name=Lysyl_oxidase
Amycolatopsis_methanolica_516610010	MCGlab	SIGNALP_EUK	1	22	.	.	.	Name=SignalP-noTM
Amycolatopsis_methanolica_516610010	MCGlab	SIGNALP_GRAM_NEGATIVE	1	22	.	.	.	Name=SignalP-noTM
Amycolatopsis_methanolica_516610010	MCGlab	SIGNALP_GRAM_POSITIVE	1	22	.	.	.	Name=SignalP-TM
Amycolatopsis_sp_ATCC_39116_521088478	MCGlab	Pfam	105	229	.	.	.	Name=Lysyl_oxidase
Amycolatopsis_sp_ATCC_39116_521088478	MCGlab	SIGNALP_EUK	1	22	.	.	.	Name=SignalP-noTM
Amycolatopsis_sp_ATCC_39116_521088478	MCGlab	SIGNALP_GRAM_POSITIVE	1	22	.	.	.	Name=SignalP-TM
Amycolatopsis_sp_ATCC_39116_521088478	MCGlab	SIGNALP_GRAM_NEGATIVE	1	22	.	.	.	Name=SignalP-TM
Amycolatopsis_sp_ATCC_39116_521088478	MCGlab	TMHMM	5	22	.	.	.	Name=unknown
Amycolatopsis_thermoflava_654463633	MCGlab	Pfam	105	231	.	.	.	Name=Lysyl_oxidase
Amycolatopsis_thermoflava_654463633	MCGlab	SIGNALP_GRAM_POSITIVE	1	22	.	.	.	Name=SignalP-TM
Amycolatopsis_thermoflava_654463633	MCGlab	SIGNALP_GRAM_NEGATIVE	1	22	.	.	.	Name=SignalP-noTM
Amycolatopsis_thermoflava_654463633	MCGlab	SIGNALP_EUK	1	22	.	.	.	Name=SignalP-noTM
Amycolatopsis_sp_ATCC_39116_654465224	MCGlab	Pfam	107	235	.	.	.	Name=Lysyl_oxidase
Amycolatopsis_sp_ATCC_39116_654465224	MCGlab	SIGNALP_GRAM_POSITIVE	1	24	.	.	.	Name=SignalP-TM
Amycolatopsis_sp_ATCC_39116_654465224	MCGlab	SIGNALP_GRAM_NEGATIVE	1	24	.	.	.	Name=SignalP-noTM
Amycolatopsis_sp_ATCC_39116_654465224	MCGlab	SIGNALP_EUK	1	24	.	.	.	Name=SignalP-noTM
Nocardioides_sp_CF8_498535272	MCGlab	Pfam	119	228	.	.	.	Name=Lysyl_oxidase
Nocardioides_sp_CF8_498535272	MCGlab	SIGNALP_EUK	1	36	.	.	.	Name=SignalP-noTM
Nocardioides_sp_CF8_498535272	MCGlab	SIGNALP_GRAM_POSITIVE	1	36	.	.	.	Name=SignalP-TM
Catelliglobosispora_koreensis_648516752	MCGlab	Pfam	96	211	.	.	.	Name=Lysyl_oxidase
Catelliglobosispora_koreensis_648516752	MCGlab	SIGNALP_EUK	1	20	.	.	.	Name=SignalP-noTM
Catelliglobosispora_koreensis_648516752	MCGlab	SIGNALP_GRAM_POSITIVE	1	20	.	.	.	Name=SignalP-TM
Catelliglobosispora_koreensis_648516752	MCGlab	SIGNALP_GRAM_NEGATIVE	1	20	.	.	.	Name=SignalP-noTM
Deinococcus_pimensis_653299716	MCGlab	Pfam	92	233	.	.	.	Name=Lysyl_oxidase
Deinococcus_pimensis_653299716	MCGlab	SIGNALP_EUK	1	16	.	.	.	Name=SignalP-noTM
Truepera_radiovictrix_502943269	MCGlab	Pfam	156	303	.	.	.	Name=Lysyl_oxidase
Azohydromonas_australica_655953753	MCGlab	Pfam	119	251	.	.	.	Name=Lysyl_oxidase
Azohydromonas_australica_655953753	MCGlab	SIGNALP_GRAM_NEGATIVE	1	34	.	.	.	Name=SignalP-noTM
Azohydromonas_australica_655953753	MCGlab	SIGNALP_GRAM_POSITIVE	1	34	.	.	.	Name=SignalP-TM
Azohydromonas_australica_655953753	MCGlab	SIGNALP_EUK	1	34	.	.	.	Name=SignalP-noTM
Saxeibacter_lacteus_656114027	MCGlab	Pfam	102	238	.	.	.	Name=Lysyl_oxidase
Saxeibacter_lacteus_656114027	MCGlab	Pfam	617	655	.	.	.	Name=Big_3_4
Saxeibacter_lacteus_656114027	MCGlab	SIGNALP_GRAM_POSITIVE	1	18	.	.	.	Name=SignalP-TM
Patulibacter_medicamentivorans_494847864	MCGlab	Pfam	125	263	.	.	.	Name=Lysyl_oxidase
Patulibacter_medicamentivorans_494847864	MCGlab	SIGNALP_GRAM_POSITIVE	1	25	.	.	.	Name=SignalP-TM
Patulibacter_medicamentivorans_494847864	MCGlab	TMHMM	9	31	.	.	.	Name=unknown
Rudanella_lutea_518835221	MCGlab	Pfam	366	430	.	.	.	Name=Lysyl_oxidase
