# Supplementary material for: Origin and evolution of lysyl oxidases
Source: Sci Rep. 2015 May 29;5:10568. doi: 10.1038/srep10568 (PMC4448552; doi:10.1038/srep10568)
Supplement: File S8 [file srep10568-s5.xls]

## Sheet: FileS8_129holozoa
Hsap_ENSP00000264094	MCGlab	Pfam	529	732	.	.	.	Name=Lysyl_oxidase
Hsap_ENSP00000264094	MCGlab	Pfam	52	145	.	.	.	Name=SRCR
Hsap_ENSP00000264094	MCGlab	Pfam	421	525	.	.	.	Name=SRCR
Hsap_ENSP00000264094	MCGlab	Pfam	185	281	.	.	.	Name=SRCR
Hsap_ENSP00000264094	MCGlab	Pfam	311	407	.	.	.	Name=SRCR
Hsap_ENSP00000264094	MCGlab	PROSITE_PATTERNS	312	349	.	.	.	Name=SRCR_1
Hsap_ENSP00000264094	MCGlab	PROSITE_PATTERNS	601	614	.	.	.	Name=LYSYL_OXIDASE
Hsap_ENSP00000264094	MCGlab	SIGNALP_EUK	1	25	.	.	.	Name=SignalP-noTM
Hsap_ENSP00000264094	MCGlab	SIGNALP_GRAM_NEGATIVE	1	25	.	.	.	Name=SignalP-noTM
Mmus_ENSMUSP00000000707	MCGlab	Pfam	530	733	.	.	.	Name=Lysyl_oxidase
Mmus_ENSMUSP00000000707	MCGlab	Pfam	186	282	.	.	.	Name=SRCR
Mmus_ENSMUSP00000000707	MCGlab	Pfam	53	146	.	.	.	Name=SRCR
Mmus_ENSMUSP00000000707	MCGlab	Pfam	422	526	.	.	.	Name=SRCR
Mmus_ENSMUSP00000000707	MCGlab	Pfam	312	408	.	.	.	Name=SRCR
Mmus_ENSMUSP00000000707	MCGlab	PROSITE_PATTERNS	313	350	.	.	.	Name=SRCR_1
Mmus_ENSMUSP00000000707	MCGlab	PROSITE_PATTERNS	602	615	.	.	.	Name=LYSYL_OXIDASE
Mmus_ENSMUSP00000000707	MCGlab	SIGNALP_GRAM_NEGATIVE	1	24	.	.	.	Name=SignalP-noTM
Mmus_ENSMUSP00000000707	MCGlab	SIGNALP_EUK	1	26	.	.	.	Name=SignalP-noTM
Mmus_ENSMUSP00000098815	MCGlab	Pfam	360	451	.	.	.	Name=Lysyl_oxidase
Mmus_ENSMUSP00000098815	MCGlab	Pfam	186	282	.	.	.	Name=SRCR
Mmus_ENSMUSP00000098815	MCGlab	Pfam	53	146	.	.	.	Name=SRCR
Mmus_ENSMUSP00000098815	MCGlab	Pfam	312	363	.	.	.	Name=SRCR
Mmus_ENSMUSP00000098815	MCGlab	PROSITE_PATTERNS	313	350	.	.	.	Name=SRCR_1
Mmus_ENSMUSP00000098815	MCGlab	SIGNALP_EUK	1	26	.	.	.	Name=SignalP-noTM
Mmus_ENSMUSP00000098815	MCGlab	SIGNALP_GRAM_NEGATIVE	1	24	.	.	.	Name=SignalP-noTM
Ggal_ENSGALP00000021613	MCGlab	Pfam	629	676	.	.	.	Name=SRCR
Ggal_ENSGALP00000021613	MCGlab	Pfam	355	489	.	.	.	Name=SRCR
Ggal_ENSGALP00000021613	MCGlab	Pfam	519	615	.	.	.	Name=SRCR
Ggal_ENSGALP00000021613	MCGlab	Pfam	223	316	.	.	.	Name=SRCR
Ggal_ENSGALP00000021613	MCGlab	Pfam	687	787	.	.	.	Name=SRCR
Ggal_ENSGALP00000021613	MCGlab	Pfam	791	994	.	.	.	Name=Lysyl_oxidase
Ggal_ENSGALP00000021613	MCGlab	PROSITE_PATTERNS	863	876	.	.	.	Name=LYSYL_OXIDASE
Ggal_ENSGALP00000021613	MCGlab	PROSITE_PATTERNS	688	725	.	.	.	Name=SRCR_1
Ggal_ENSGALP00000021613	MCGlab	PROSITE_PATTERNS	520	557	.	.	.	Name=SRCR_1
Drer_ENSDARP00000105131	MCGlab	Pfam	44	247	.	.	.	Name=Lysyl_oxidase
Drer_ENSDARP00000105131	MCGlab	PROSITE_PATTERNS	116	129	.	.	.	Name=LYSYL_OXIDASE
Drer_ENSDARP00000109545	MCGlab	Pfam	423	470	.	.	.	Name=SRCR
Drer_ENSDARP00000109545	MCGlab	Pfam	191	287	.	.	.	Name=SRCR
Drer_ENSDARP00000109545	MCGlab	Pfam	313	409	.	.	.	Name=SRCR
Drer_ENSDARP00000109545	MCGlab	Pfam	480	579	.	.	.	Name=SRCR
Drer_ENSDARP00000109545	MCGlab	Pfam	57	150	.	.	.	Name=SRCR
Drer_ENSDARP00000109545	MCGlab	Pfam	583	786	.	.	.	Name=Lysyl_oxidase
Drer_ENSDARP00000109545	MCGlab	PROSITE_PATTERNS	655	668	.	.	.	Name=LYSYL_OXIDASE
Drer_ENSDARP00000109545	MCGlab	PROSITE_PATTERNS	481	518	.	.	.	Name=SRCR_1
Drer_ENSDARP00000109545	MCGlab	PROSITE_PATTERNS	314	351	.	.	.	Name=SRCR_1
Drer_ENSDARP00000109545	MCGlab	SIGNALP_GRAM_POSITIVE	1	24	.	.	.	Name=SignalP-TM
Drer_ENSDARP00000109545	MCGlab	SIGNALP_GRAM_NEGATIVE	1	24	.	.	.	Name=SignalP-noTM
Drer_ENSDARP00000109545	MCGlab	SIGNALP_EUK	1	24	.	.	.	Name=SignalP-noTM
Drer_ENSDARP00000103878	MCGlab	Pfam	1	120	.	.	.	Name=Lysyl_oxidase
Acar_ENSACAP00000008669	MCGlab	Pfam	539	742	.	.	.	Name=Lysyl_oxidase
Acar_ENSACAP00000008669	MCGlab	Pfam	321	416	.	.	.	Name=SRCR
Acar_ENSACAP00000008669	MCGlab	Pfam	56	149	.	.	.	Name=SRCR
Acar_ENSACAP00000008669	MCGlab	Pfam	189	286	.	.	.	Name=SRCR
Acar_ENSACAP00000008669	MCGlab	Pfam	430	535	.	.	.	Name=SRCR
Acar_ENSACAP00000008669	MCGlab	PROSITE_PATTERNS	321	358	.	.	.	Name=SRCR_1
Acar_ENSACAP00000008669	MCGlab	PROSITE_PATTERNS	611	624	.	.	.	Name=LYSYL_OXIDASE
Acar_ENSACAP00000008669	MCGlab	SIGNALP_EUK	1	22	.	.	.	Name=SignalP-noTM
Lcha_ENSLACP00000013690	MCGlab	Pfam	263	451	.	.	.	Name=Lysyl_oxidase
Lcha_ENSLACP00000013690	MCGlab	Pfam	33	129	.	.	.	Name=SRCR
Lcha_ENSLACP00000013690	MCGlab	Pfam	143	250	.	.	.	Name=SRCR
Lcha_ENSLACP00000013690	MCGlab	PROSITE_PATTERNS	34	71	.	.	.	Name=SRCR_1
Drer_ENSDARP00000054865	MCGlab	Pfam	406	511	.	.	.	Name=SRCR
Drer_ENSDARP00000054865	MCGlab	Pfam	46	139	.	.	.	Name=SRCR
Drer_ENSDARP00000054865	MCGlab	Pfam	297	393	.	.	.	Name=SRCR
Drer_ENSDARP00000054865	MCGlab	Pfam	180	271	.	.	.	Name=SRCR
Drer_ENSDARP00000054865	MCGlab	Pfam	515	717	.	.	.	Name=Lysyl_oxidase
Drer_ENSDARP00000054865	MCGlab	PROSITE_PATTERNS	176	213	.	.	.	Name=SRCR_1
Drer_ENSDARP00000054865	MCGlab	PROSITE_PATTERNS	298	335	.	.	.	Name=SRCR_1
Drer_ENSDARP00000054865	MCGlab	PROSITE_PATTERNS	587	600	.	.	.	Name=LYSYL_OXIDASE
Drer_ENSDARP00000054865	MCGlab	SIGNALP_EUK	1	25	.	.	.	Name=SignalP-noTM
Pema_ENSPMAP00000004999	MCGlab	Pfam	45	247	.	.	.	Name=Lysyl_oxidase
Pema_ENSPMAP00000004994	MCGlab	Pfam	6	108	.	.	.	Name=SRCR
Pema_ENSPMAP00000004994	MCGlab	Pfam	112	313	.	.	.	Name=Lysyl_oxidase
Pema_ENSPMAP00000004994	MCGlab	PROSITE_PATTERNS	8	45	.	.	.	Name=SRCR_1
Pema_ENSPMAP00000007607	MCGlab	Pfam	235	335	.	.	.	Name=SRCR
Pema_ENSPMAP00000007607	MCGlab	Pfam	99	192	.	.	.	Name=SRCR
Pema_ENSPMAP00000007607	MCGlab	Pfam	362	457	.	.	.	Name=SRCR
Pema_ENSPMAP00000007607	MCGlab	Pfam	500	562	.	.	.	Name=SRCR
Pema_ENSPMAP00000007607	MCGlab	Pfam	571	774	.	.	.	Name=Lysyl_oxidase
Pema_ENSPMAP00000007607	MCGlab	PROSITE_PATTERNS	363	400	.	.	.	Name=SRCR_1
Pema_ENSPMAP00000007607	MCGlab	PROSITE_PATTERNS	643	656	.	.	.	Name=LYSYL_OXIDASE
Pema_ENSPMAP00000007607	MCGlab	SIGNALP_EUK	1	22	.	.	.	Name=SignalP-noTM
Drer_ENSDARP00000064700	MCGlab	Pfam	320	417	.	.	.	Name=SRCR
Drer_ENSDARP00000064700	MCGlab	Pfam	431	536	.	.	.	Name=SRCR
Drer_ENSDARP00000064700	MCGlab	Pfam	60	154	.	.	.	Name=SRCR
Drer_ENSDARP00000064700	MCGlab	Pfam	197	291	.	.	.	Name=SRCR
Drer_ENSDARP00000064700	MCGlab	Pfam	540	740	.	.	.	Name=Lysyl_oxidase
Drer_ENSDARP00000064700	MCGlab	PROSITE_PATTERNS	611	624	.	.	.	Name=LYSYL_OXIDASE
Drer_ENSDARP00000064700	MCGlab	PROSITE_PATTERNS	193	230	.	.	.	Name=SRCR_1
Drer_ENSDARP00000064700	MCGlab	PROSITE_PATTERNS	321	358	.	.	.	Name=SRCR_1
Drer_ENSDARP00000064700	MCGlab	SIGNALP_EUK	1	20	.	.	.	Name=SignalP-noTM
Drer_ENSDARP00000118755	MCGlab	Pfam	320	417	.	.	.	Name=SRCR
Drer_ENSDARP00000118755	MCGlab	Pfam	431	536	.	.	.	Name=SRCR
Drer_ENSDARP00000118755	MCGlab	Pfam	60	154	.	.	.	Name=SRCR
Drer_ENSDARP00000118755	MCGlab	Pfam	197	291	.	.	.	Name=SRCR
Drer_ENSDARP00000118755	MCGlab	Pfam	540	740	.	.	.	Name=Lysyl_oxidase
Drer_ENSDARP00000118755	MCGlab	PROSITE_PATTERNS	321	358	.	.	.	Name=SRCR_1
Drer_ENSDARP00000118755	MCGlab	PROSITE_PATTERNS	193	230	.	.	.	Name=SRCR_1
Drer_ENSDARP00000118755	MCGlab	PROSITE_PATTERNS	611	624	.	.	.	Name=LYSYL_OXIDASE
Drer_ENSDARP00000118755	MCGlab	SIGNALP_EUK	1	20	.	.	.	Name=SignalP-noTM
Drer_ENSDARP00000107052	MCGlab	Pfam	427	627	.	.	.	Name=Lysyl_oxidase
Drer_ENSDARP00000107052	MCGlab	Pfam	1	41	.	.	.	Name=SRCR
Drer_ENSDARP00000107052	MCGlab	Pfam	83	180	.	.	.	Name=SRCR
Drer_ENSDARP00000107052	MCGlab	Pfam	209	304	.	.	.	Name=SRCR
Drer_ENSDARP00000107052	MCGlab	Pfam	318	423	.	.	.	Name=SRCR
Drer_ENSDARP00000107052	MCGlab	PROSITE_PATTERNS	498	511	.	.	.	Name=LYSYL_OXIDASE
Drer_ENSDARP00000107052	MCGlab	PROSITE_PATTERNS	210	247	.	.	.	Name=SRCR_1
Drer_ENSDARP00000064612	MCGlab	Pfam	516	716	.	.	.	Name=Lysyl_oxidase
Drer_ENSDARP00000064612	MCGlab	Pfam	407	512	.	.	.	Name=SRCR
Drer_ENSDARP00000064612	MCGlab	Pfam	298	393	.	.	.	Name=SRCR
Drer_ENSDARP00000064612	MCGlab	Pfam	36	130	.	.	.	Name=SRCR
Drer_ENSDARP00000064612	MCGlab	Pfam	172	269	.	.	.	Name=SRCR
Drer_ENSDARP00000064612	MCGlab	PROSITE_PATTERNS	587	600	.	.	.	Name=LYSYL_OXIDASE
Drer_ENSDARP00000064612	MCGlab	PROSITE_PATTERNS	299	336	.	.	.	Name=SRCR_1
Drer_ENSDARP00000064612	MCGlab	SIGNALP_EUK	1	18	.	.	.	Name=SignalP-noTM
Drer_ENSDARP00000064612	MCGlab	SIGNALP_GRAM_POSITIVE	1	18	.	.	.	Name=SignalP-TM
Drer_ENSDARP00000064612	MCGlab	SIGNALP_GRAM_NEGATIVE	1	16	.	.	.	Name=SignalP-noTM
Ggal_ENSGALP00000000547	MCGlab	Pfam	64	158	.	.	.	Name=SRCR
Ggal_ENSGALP00000000547	MCGlab	Pfam	201	300	.	.	.	Name=SRCR
Ggal_ENSGALP00000000547	MCGlab	Pfam	329	424	.	.	.	Name=SRCR
Ggal_ENSGALP00000000547	MCGlab	Pfam	437	543	.	.	.	Name=SRCR
Ggal_ENSGALP00000000547	MCGlab	Pfam	547	748	.	.	.	Name=Lysyl_oxidase
Ggal_ENSGALP00000000547	MCGlab	PROSITE_PATTERNS	619	632	.	.	.	Name=LYSYL_OXIDASE
Ggal_ENSGALP00000000547	MCGlab	PROSITE_PATTERNS	197	234	.	.	.	Name=SRCR_1
Ggal_ENSGALP00000000547	MCGlab	PROSITE_PATTERNS	330	367	.	.	.	Name=SRCR_1
Ggal_ENSGALP00000000547	MCGlab	SIGNALP_EUK	1	24	.	.	.	Name=SignalP-noTM
Hsap_ENSP00000373783	MCGlab	Pfam	65	159	.	.	.	Name=SRCR
Hsap_ENSP00000373783	MCGlab	Pfam	330	425	.	.	.	Name=SRCR
Hsap_ENSP00000373783	MCGlab	Pfam	439	544	.	.	.	Name=SRCR
Hsap_ENSP00000373783	MCGlab	Pfam	202	301	.	.	.	Name=SRCR
Hsap_ENSP00000373783	MCGlab	Pfam	548	749	.	.	.	Name=Lysyl_oxidase
Hsap_ENSP00000373783	MCGlab	PROSITE_PATTERNS	198	235	.	.	.	Name=SRCR_1
Hsap_ENSP00000373783	MCGlab	PROSITE_PATTERNS	331	368	.	.	.	Name=SRCR_1
Hsap_ENSP00000373783	MCGlab	PROSITE_PATTERNS	620	633	.	.	.	Name=LYSYL_OXIDASE
Hsap_ENSP00000373783	MCGlab	SIGNALP_GRAM_NEGATIVE	1	25	.	.	.	Name=SignalP-noTM
Hsap_ENSP00000373783	MCGlab	SIGNALP_GRAM_POSITIVE	1	27	.	.	.	Name=SignalP-TM
Hsap_ENSP00000373783	MCGlab	SIGNALP_EUK	1	25	.	.	.	Name=SignalP-noTM
Mmus_ENSMUSP00000022660	MCGlab	Pfam	550	751	.	.	.	Name=Lysyl_oxidase
Mmus_ENSMUSP00000022660	MCGlab	Pfam	68	162	.	.	.	Name=SRCR
Mmus_ENSMUSP00000022660	MCGlab	Pfam	442	546	.	.	.	Name=SRCR
Mmus_ENSMUSP00000022660	MCGlab	Pfam	333	428	.	.	.	Name=SRCR
Mmus_ENSMUSP00000022660	MCGlab	Pfam	205	304	.	.	.	Name=SRCR
Mmus_ENSMUSP00000022660	MCGlab	PROSITE_PATTERNS	622	635	.	.	.	Name=LYSYL_OXIDASE
Mmus_ENSMUSP00000022660	MCGlab	PROSITE_PATTERNS	201	238	.	.	.	Name=SRCR_1
Mmus_ENSMUSP00000022660	MCGlab	PROSITE_PATTERNS	334	371	.	.	.	Name=SRCR_1
Mmus_ENSMUSP00000022660	MCGlab	SIGNALP_EUK	1	25	.	.	.	Name=SignalP-noTM
Mmus_ENSMUSP00000097987	MCGlab	Pfam	68	162	.	.	.	Name=SRCR
Mmus_ENSMUSP00000097987	MCGlab	Pfam	442	546	.	.	.	Name=SRCR
Mmus_ENSMUSP00000097987	MCGlab	Pfam	333	428	.	.	.	Name=SRCR
Mmus_ENSMUSP00000097987	MCGlab	Pfam	205	304	.	.	.	Name=SRCR
Mmus_ENSMUSP00000097987	MCGlab	Pfam	550	751	.	.	.	Name=Lysyl_oxidase
Mmus_ENSMUSP00000097987	MCGlab	PROSITE_PATTERNS	201	238	.	.	.	Name=SRCR_1
Mmus_ENSMUSP00000097987	MCGlab	PROSITE_PATTERNS	334	371	.	.	.	Name=SRCR_1
Mmus_ENSMUSP00000097987	MCGlab	PROSITE_PATTERNS	622	635	.	.	.	Name=LYSYL_OXIDASE
Mmus_ENSMUSP00000097987	MCGlab	SIGNALP_EUK	1	25	.	.	.	Name=SignalP-noTM
Lcha_ENSLACP00000013682	MCGlab	Pfam	547	748	.	.	.	Name=Lysyl_oxidase
Lcha_ENSLACP00000013682	MCGlab	Pfam	438	543	.	.	.	Name=SRCR
Lcha_ENSLACP00000013682	MCGlab	Pfam	65	159	.	.	.	Name=SRCR
Lcha_ENSLACP00000013682	MCGlab	Pfam	331	424	.	.	.	Name=SRCR
Lcha_ENSLACP00000013682	MCGlab	Pfam	202	300	.	.	.	Name=SRCR
Lcha_ENSLACP00000013682	MCGlab	PROSITE_PATTERNS	619	632	.	.	.	Name=LYSYL_OXIDASE
Lcha_ENSLACP00000013682	MCGlab	SIGNALP_EUK	1	26	.	.	.	Name=SignalP-noTM
Drer_ENSDARP00000117086	MCGlab	Pfam	113	316	.	.	.	Name=Lysyl_oxidase
Drer_ENSDARP00000117086	MCGlab	Pfam	5	109	.	.	.	Name=SRCR
Drer_ENSDARP00000117086	MCGlab	PROSITE_PATTERNS	185	198	.	.	.	Name=LYSYL_OXIDASE
Drer_ENSDARP00000044962	MCGlab	Pfam	613	816	.	.	.	Name=Lysyl_oxidase
Drer_ENSDARP00000044962	MCGlab	Pfam	258	367	.	.	.	Name=SRCR
Drer_ENSDARP00000044962	MCGlab	Pfam	34	129	.	.	.	Name=SRCR
Drer_ENSDARP00000044962	MCGlab	Pfam	396	490	.	.	.	Name=SRCR
Drer_ENSDARP00000044962	MCGlab	Pfam	505	609	.	.	.	Name=SRCR
Drer_ENSDARP00000044962	MCGlab	PROSITE_PATTERNS	685	698	.	.	.	Name=LYSYL_OXIDASE
Drer_ENSDARP00000105909	MCGlab	Pfam	1	76	.	.	.	Name=Lysyl_oxidase
Xtro_ENSXETP00000034503	MCGlab	Pfam	683	886	.	.	.	Name=Lysyl_oxidase
Xtro_ENSXETP00000034503	MCGlab	Pfam	34	129	.	.	.	Name=SRCR
Xtro_ENSXETP00000034503	MCGlab	Pfam	325	435	.	.	.	Name=SRCR
Xtro_ENSXETP00000034503	MCGlab	Pfam	464	560	.	.	.	Name=SRCR
Xtro_ENSXETP00000034503	MCGlab	Pfam	574	679	.	.	.	Name=SRCR
Xtro_ENSXETP00000034503	MCGlab	PROSITE_PATTERNS	465	502	.	.	.	Name=SRCR_1
Xtro_ENSXETP00000034503	MCGlab	PROSITE_PATTERNS	755	768	.	.	.	Name=LYSYL_OXIDASE
Xtro_ENSXETP00000034503	MCGlab	SIGNALP_EUK	1	23	.	.	.	Name=SignalP-noTM
Lcha_ENSLACP00000011190	MCGlab	Pfam	47	142	.	.	.	Name=SRCR
Lcha_ENSLACP00000011190	MCGlab	Pfam	324	419	.	.	.	Name=SRCR
Lcha_ENSLACP00000011190	MCGlab	Pfam	185	294	.	.	.	Name=SRCR
Lcha_ENSLACP00000011190	MCGlab	Pfam	433	537	.	.	.	Name=SRCR
Lcha_ENSLACP00000011190	MCGlab	Pfam	541	744	.	.	.	Name=Lysyl_oxidase
Lcha_ENSLACP00000011190	MCGlab	PROSITE_PATTERNS	613	626	.	.	.	Name=LYSYL_OXIDASE
Lcha_ENSLACP00000011190	MCGlab	PROSITE_PATTERNS	47	84	.	.	.	Name=SRCR_1
Lcha_ENSLACP00000011190	MCGlab	PROSITE_PATTERNS	324	361	.	.	.	Name=SRCR_1
Lcha_ENSLACP00000011190	MCGlab	SIGNALP_EUK	1	23	.	.	.	Name=SignalP-noTM
Lcha_ENSLACP00000011190	MCGlab	SIGNALP_GRAM_NEGATIVE	1	23	.	.	.	Name=SignalP-noTM
Mmus_ENSMUSP00000026190	MCGlab	Pfam	534	736	.	.	.	Name=Lysyl_oxidase
Mmus_ENSMUSP00000026190	MCGlab	Pfam	41	133	.	.	.	Name=SRCR
Mmus_ENSMUSP00000026190	MCGlab	Pfam	176	287	.	.	.	Name=SRCR
Mmus_ENSMUSP00000026190	MCGlab	Pfam	426	529	.	.	.	Name=SRCR
Mmus_ENSMUSP00000026190	MCGlab	Pfam	316	412	.	.	.	Name=SRCR
Mmus_ENSMUSP00000026190	MCGlab	PROSITE_PATTERNS	606	619	.	.	.	Name=LYSYL_OXIDASE
Mmus_ENSMUSP00000026190	MCGlab	PROSITE_PATTERNS	317	354	.	.	.	Name=SRCR_1
Mmus_ENSMUSP00000026190	MCGlab	SIGNALP_EUK	1	25	.	.	.	Name=SignalP-noTM
Mmus_ENSMUSP00000126686	MCGlab	Pfam	534	736	.	.	.	Name=Lysyl_oxidase
Mmus_ENSMUSP00000126686	MCGlab	Pfam	41	133	.	.	.	Name=SRCR
Mmus_ENSMUSP00000126686	MCGlab	Pfam	176	287	.	.	.	Name=SRCR
Mmus_ENSMUSP00000126686	MCGlab	Pfam	426	529	.	.	.	Name=SRCR
Mmus_ENSMUSP00000126686	MCGlab	Pfam	316	412	.	.	.	Name=SRCR
Mmus_ENSMUSP00000126686	MCGlab	PROSITE_PATTERNS	317	354	.	.	.	Name=SRCR_1
Mmus_ENSMUSP00000126686	MCGlab	PROSITE_PATTERNS	606	619	.	.	.	Name=LYSYL_OXIDASE
Mmus_ENSMUSP00000126686	MCGlab	SIGNALP_EUK	1	25	.	.	.	Name=SignalP-noTM
Mmus_ENSMUSP00000125803	MCGlab	Pfam	41	133	.	.	.	Name=SRCR
Mmus_ENSMUSP00000125803	MCGlab	Pfam	176	287	.	.	.	Name=SRCR
Mmus_ENSMUSP00000125803	MCGlab	Pfam	317	413	.	.	.	Name=SRCR
Mmus_ENSMUSP00000125803	MCGlab	Pfam	427	530	.	.	.	Name=SRCR
Mmus_ENSMUSP00000125803	MCGlab	Pfam	535	737	.	.	.	Name=Lysyl_oxidase
Mmus_ENSMUSP00000125803	MCGlab	PROSITE_PATTERNS	607	620	.	.	.	Name=LYSYL_OXIDASE
Mmus_ENSMUSP00000125803	MCGlab	PROSITE_PATTERNS	318	355	.	.	.	Name=SRCR_1
Mmus_ENSMUSP00000125803	MCGlab	SIGNALP_EUK	1	25	.	.	.	Name=SignalP-noTM
Hsap_ENSP00000260702	MCGlab	Pfam	315	411	.	.	.	Name=SRCR
Hsap_ENSP00000260702	MCGlab	Pfam	175	286	.	.	.	Name=SRCR
Hsap_ENSP00000260702	MCGlab	Pfam	425	528	.	.	.	Name=SRCR
Hsap_ENSP00000260702	MCGlab	Pfam	39	132	.	.	.	Name=SRCR
Hsap_ENSP00000260702	MCGlab	Pfam	533	735	.	.	.	Name=Lysyl_oxidase
Hsap_ENSP00000260702	MCGlab	PROSITE_PATTERNS	316	353	.	.	.	Name=SRCR_1
Hsap_ENSP00000260702	MCGlab	PROSITE_PATTERNS	605	618	.	.	.	Name=LYSYL_OXIDASE
Hsap_ENSP00000260702	MCGlab	SIGNALP_EUK	1	24	.	.	.	Name=SignalP-noTM
Ggal_ENSGALP00000021337	MCGlab	Pfam	44	135	.	.	.	Name=SRCR
Ggal_ENSGALP00000021337	MCGlab	Pfam	322	416	.	.	.	Name=SRCR
Ggal_ENSGALP00000021337	MCGlab	Pfam	179	289	.	.	.	Name=SRCR
Ggal_ENSGALP00000021337	MCGlab	Pfam	431	535	.	.	.	Name=SRCR
Ggal_ENSGALP00000021337	MCGlab	Pfam	539	742	.	.	.	Name=Lysyl_oxidase
Ggal_ENSGALP00000021337	MCGlab	PROSITE_PATTERNS	40	77	.	.	.	Name=SRCR_1
Ggal_ENSGALP00000021337	MCGlab	PROSITE_PATTERNS	322	359	.	.	.	Name=SRCR_1
Ggal_ENSGALP00000021337	MCGlab	PROSITE_PATTERNS	724	732	.	.	.	Name=DNA_LIGASE_A1
Ggal_ENSGALP00000021337	MCGlab	SIGNALP_GRAM_NEGATIVE	1	22	.	.	.	Name=SignalP-noTM
Ggal_ENSGALP00000021337	MCGlab	SIGNALP_GRAM_POSITIVE	1	22	.	.	.	Name=SignalP-TM
Ggal_ENSGALP00000021337	MCGlab	SIGNALP_EUK	1	22	.	.	.	Name=SignalP-noTM
Acar_ENSACAP00000003246	MCGlab	Pfam	307	403	.	.	.	Name=SRCR
Acar_ENSACAP00000003246	MCGlab	Pfam	39	132	.	.	.	Name=SRCR
Acar_ENSACAP00000003246	MCGlab	Pfam	418	522	.	.	.	Name=SRCR
Acar_ENSACAP00000003246	MCGlab	Pfam	167	278	.	.	.	Name=SRCR
Acar_ENSACAP00000003246	MCGlab	Pfam	526	726	.	.	.	Name=Lysyl_oxidase
Acar_ENSACAP00000003246	MCGlab	PROSITE_PATTERNS	308	345	.	.	.	Name=SRCR_1
Acar_ENSACAP00000003246	MCGlab	PROSITE_PATTERNS	37	74	.	.	.	Name=SRCR_1
Acar_ENSACAP00000003246	MCGlab	PROSITE_PATTERNS	598	611	.	.	.	Name=LYSYL_OXIDASE
Acar_ENSACAP00000003246	MCGlab	SIGNALP_EUK	1	24	.	.	.	Name=SignalP-noTM
Xtro_ENSXETP00000016976	MCGlab	Pfam	327	422	.	.	.	Name=SRCR
Xtro_ENSXETP00000016976	MCGlab	Pfam	436	540	.	.	.	Name=SRCR
Xtro_ENSXETP00000016976	MCGlab	Pfam	60	154	.	.	.	Name=SRCR
Xtro_ENSXETP00000016976	MCGlab	Pfam	545	740	.	.	.	Name=Lysyl_oxidase
Xtro_ENSXETP00000016976	MCGlab	PROSITE_PATTERNS	617	630	.	.	.	Name=LYSYL_OXIDASE
Xtro_ENSXETP00000016976	MCGlab	PROSITE_PATTERNS	328	365	.	.	.	Name=SRCR_1
Xtro_ENSXETP00000016976	MCGlab	SIGNALP_EUK	1	21	.	.	.	Name=SignalP-noTM
Cmil_SINCAMP00000014829	MCGlab	Pfam	501	656	.	.	.	Name=Lysyl_oxidase
Cmil_SINCAMP00000014829	MCGlab	Pfam	23	116	.	.	.	Name=SRCR
Cmil_SINCAMP00000014829	MCGlab	Pfam	284	378	.	.	.	Name=SRCR
Cmil_SINCAMP00000014829	MCGlab	Pfam	392	496	.	.	.	Name=SRCR
Cmil_SINCAMP00000014829	MCGlab	Pfam	159	255	.	.	.	Name=SRCR
Cmil_SINCAMP00000014829	MCGlab	PROSITE_PATTERNS	21	58	.	.	.	Name=SRCR_1
Cmil_SINCAMP00000014829	MCGlab	PROSITE_PATTERNS	285	322	.	.	.	Name=SRCR_1
Cmil_SINCAMP00000014829	MCGlab	PROSITE_PATTERNS	155	192	.	.	.	Name=SRCR_1
Cmil_SINCAMP00000014830	MCGlab	Pfam	12	105	.	.	.	Name=SRCR
Cmil_SINCAMP00000014830	MCGlab	Pfam	378	482	.	.	.	Name=SRCR
Cmil_SINCAMP00000014830	MCGlab	Pfam	148	244	.	.	.	Name=SRCR
Cmil_SINCAMP00000014830	MCGlab	Pfam	273	364	.	.	.	Name=SRCR
Cmil_SINCAMP00000014830	MCGlab	Pfam	487	645	.	.	.	Name=Lysyl_oxidase
Cmil_SINCAMP00000014830	MCGlab	PROSITE_PATTERNS	144	181	.	.	.	Name=SRCR_1
Cmil_SINCAMP00000014830	MCGlab	PROSITE_PATTERNS	274	311	.	.	.	Name=SRCR_1
Cmil_SINCAMP00000014830	MCGlab	PROSITE_PATTERNS	10	47	.	.	.	Name=SRCR_1
Drer_ENSDARP00000100065	MCGlab	Pfam	32	127	.	.	.	Name=SRCR
Drer_ENSDARP00000100065	MCGlab	Pfam	141	244	.	.	.	Name=SRCR
Drer_ENSDARP00000100065	MCGlab	Pfam	249	334	.	.	.	Name=Lysyl_oxidase
Drer_ENSDARP00000100065	MCGlab	PROSITE_PATTERNS	32	69	.	.	.	Name=SRCR_1
Ggal_ENSGALP00000040869	MCGlab	Pfam	214	417	.	.	.	Name=Lysyl_oxidase
Ggal_ENSGALP00000040869	MCGlab	PROSITE_PATTERNS	287	300	.	.	.	Name=LYSYL_OXIDASE
Ggal_ENSGALP00000040869	MCGlab	SIGNALP_GRAM_NEGATIVE	1	25	.	.	.	Name=SignalP-noTM
Ggal_ENSGALP00000040869	MCGlab	SIGNALP_EUK	1	27	.	.	.	Name=SignalP-noTM
Lcha_ENSLACP00000004698	MCGlab	Pfam	219	422	.	.	.	Name=Lysyl_oxidase
Lcha_ENSLACP00000004698	MCGlab	SIGNALP_EUK	1	29	.	.	.	Name=SignalP-noTM
Cmil_SINCAMP00000008426	MCGlab	Pfam	16	184	.	.	.	Name=Lysyl_oxidase
Cmil_SINCAMP00000008426	MCGlab	PROSITE_PATTERNS	55	68	.	.	.	Name=LYSYL_OXIDASE
Xtro_ENSXETP00000014096	MCGlab	Pfam	213	416	.	.	.	Name=Lysyl_oxidase
Xtro_ENSXETP00000014096	MCGlab	PROSITE_PATTERNS	286	299	.	.	.	Name=LYSYL_OXIDASE
Xtro_ENSXETP00000014096	MCGlab	SIGNALP_EUK	1	25	.	.	.	Name=SignalP-noTM
Xtro_ENSXETP00000010172	MCGlab	Pfam	217	420	.	.	.	Name=Lysyl_oxidase
Xtro_ENSXETP00000010172	MCGlab	PROSITE_PATTERNS	290	303	.	.	.	Name=LYSYL_OXIDASE
Xtro_ENSXETP00000010172	MCGlab	SIGNALP_EUK	1	29	.	.	.	Name=SignalP-noTM
Acar_ENSACAP00000003666	MCGlab	Pfam	210	413	.	.	.	Name=Lysyl_oxidase
Acar_ENSACAP00000003666	MCGlab	PROSITE_PATTERNS	283	296	.	.	.	Name=LYSYL_OXIDASE
Acar_ENSACAP00000003666	MCGlab	SIGNALP_EUK	1	23	.	.	.	Name=SignalP-noTM
Mmus_ENSMUSP00000025409	MCGlab	Pfam	207	410	.	.	.	Name=Lysyl_oxidase
Mmus_ENSMUSP00000025409	MCGlab	PROSITE_PATTERNS	280	293	.	.	.	Name=LYSYL_OXIDASE
Mmus_ENSMUSP00000025409	MCGlab	SIGNALP_EUK	1	21	.	.	.	Name=SignalP-noTM
Mmus_ENSMUSP00000129247	MCGlab	Pfam	207	410	.	.	.	Name=Lysyl_oxidase
Mmus_ENSMUSP00000129247	MCGlab	PROSITE_PATTERNS	280	293	.	.	.	Name=LYSYL_OXIDASE
Mmus_ENSMUSP00000129247	MCGlab	SIGNALP_EUK	1	21	.	.	.	Name=SignalP-noTM
Hsap_ENSP00000231004	MCGlab	Pfam	213	416	.	.	.	Name=Lysyl_oxidase
Hsap_ENSP00000231004	MCGlab	PROSITE_PATTERNS	286	299	.	.	.	Name=LYSYL_OXIDASE
Hsap_ENSP00000231004	MCGlab	SIGNALP_GRAM_POSITIVE	1	25	.	.	.	Name=SignalP-TM
Hsap_ENSP00000231004	MCGlab	SIGNALP_EUK	1	21	.	.	.	Name=SignalP-noTM
Hsap_ENSP00000231004	MCGlab	SIGNALP_GRAM_NEGATIVE	1	21	.	.	.	Name=SignalP-noTM
Drer_ENSDARP00000014541	MCGlab	Pfam	204	408	.	.	.	Name=Lysyl_oxidase
Drer_ENSDARP00000014541	MCGlab	PROSITE_PATTERNS	277	290	.	.	.	Name=LYSYL_OXIDASE
Drer_ENSDARP00000014541	MCGlab	SIGNALP_EUK	1	28	.	.	.	Name=SignalP-noTM
Drer_ENSDARP00000110708	MCGlab	Pfam	204	408	.	.	.	Name=Lysyl_oxidase
Drer_ENSDARP00000110708	MCGlab	PROSITE_PATTERNS	277	290	.	.	.	Name=LYSYL_OXIDASE
Drer_ENSDARP00000110708	MCGlab	SIGNALP_EUK	1	28	.	.	.	Name=SignalP-noTM
Drer_ENSDARP00000102256	MCGlab	Pfam	204	407	.	.	.	Name=Lysyl_oxidase
Drer_ENSDARP00000102256	MCGlab	PROSITE_PATTERNS	277	290	.	.	.	Name=LYSYL_OXIDASE
Drer_ENSDARP00000102256	MCGlab	SIGNALP_EUK	1	28	.	.	.	Name=SignalP-noTM
Drer_ENSDARP00000104349	MCGlab	Pfam	1	119	.	.	.	Name=Lysyl_oxidase
Cmil_SINCAMP00000014707	MCGlab	Pfam	221	422	.	.	.	Name=Lysyl_oxidase
Cmil_SINCAMP00000014707	MCGlab	SIGNALP_GRAM_NEGATIVE	1	28	.	.	.	Name=SignalP-noTM
Cmil_SINCAMP00000014707	MCGlab	SIGNALP_EUK	1	28	.	.	.	Name=SignalP-noTM
Cmil_SINCAMP00000014707	MCGlab	SIGNALP_GRAM_POSITIVE	1	28	.	.	.	Name=SignalP-TM
Ggal_ENSGALP00000042527	MCGlab	Pfam	145	348	.	.	.	Name=Lysyl_oxidase
Ggal_ENSGALP00000042527	MCGlab	PROSITE_PATTERNS	218	231	.	.	.	Name=LYSYL_OXIDASE
Acar_ENSACAP00000016905	MCGlab	Pfam	400	603	.	.	.	Name=Lysyl_oxidase
Acar_ENSACAP00000016905	MCGlab	PROSITE_PATTERNS	473	486	.	.	.	Name=LYSYL_OXIDASE
Acar_ENSACAP00000016905	MCGlab	SIGNALP_EUK	1	24	.	.	.	Name=SignalP-noTM
Cmil_SINCAMP00000014100	MCGlab	Pfam	395	598	.	.	.	Name=Lysyl_oxidase
Cmil_SINCAMP00000014100	MCGlab	PROSITE_PATTERNS	468	481	.	.	.	Name=LYSYL_OXIDASE
Cmil_SINCAMP00000014100	MCGlab	SIGNALP_EUK	1	24	.	.	.	Name=SignalP-noTM
Cmil_SINCAMP00000014100	MCGlab	SIGNALP_GRAM_POSITIVE	1	24	.	.	.	Name=SignalP-TM
Hsap_ENSP00000261921	MCGlab	Pfam	370	573	.	.	.	Name=Lysyl_oxidase
Hsap_ENSP00000261921	MCGlab	PROSITE_PATTERNS	443	456	.	.	.	Name=LYSYL_OXIDASE
Hsap_ENSP00000261921	MCGlab	SIGNALP_EUK	1	25	.	.	.	Name=SignalP-noTM
Mmus_ENSMUSP00000057406	MCGlab	Pfam	403	606	.	.	.	Name=Lysyl_oxidase
Mmus_ENSMUSP00000057406	MCGlab	PROSITE_PATTERNS	476	489	.	.	.	Name=LYSYL_OXIDASE
Mmus_ENSMUSP00000057406	MCGlab	SIGNALP_EUK	1	25	.	.	.	Name=SignalP-noTM
Lcha_ENSLACP00000013586	MCGlab	Pfam	365	568	.	.	.	Name=Lysyl_oxidase
Lcha_ENSLACP00000013586	MCGlab	PROSITE_PATTERNS	438	451	.	.	.	Name=LYSYL_OXIDASE
Xtro_ENSXETP00000011277	MCGlab	Pfam	333	536	.	.	.	Name=Lysyl_oxidase
Xtro_ENSXETP00000011277	MCGlab	PROSITE_PATTERNS	406	419	.	.	.	Name=LYSYL_OXIDASE
Xtro_ENSXETP00000011277	MCGlab	SIGNALP_EUK	1	31	.	.	.	Name=SignalP-noTM
Drer_ENSDARP00000109770	MCGlab	Pfam	322	525	.	.	.	Name=Lysyl_oxidase
Drer_ENSDARP00000109770	MCGlab	PROSITE_PATTERNS	395	408	.	.	.	Name=LYSYL_OXIDASE
Drer_ENSDARP00000109770	MCGlab	SIGNALP_EUK	1	17	.	.	.	Name=SignalP-noTM
Drer_ENSDARP00000109770	MCGlab	SIGNALP_GRAM_POSITIVE	1	23	.	.	.	Name=SignalP-TM
Drer_ENSDARP00000018477	MCGlab	Pfam	324	527	.	.	.	Name=Lysyl_oxidase
Drer_ENSDARP00000018477	MCGlab	PROSITE_PATTERNS	397	410	.	.	.	Name=LYSYL_OXIDASE
Drer_ENSDARP00000018477	MCGlab	SIGNALP_GRAM_NEGATIVE	1	17	.	.	.	Name=SignalP-noTM
Drer_ENSDARP00000018477	MCGlab	SIGNALP_GRAM_POSITIVE	1	27	.	.	.	Name=SignalP-TM
Drer_ENSDARP00000018477	MCGlab	SIGNALP_EUK	1	21	.	.	.	Name=SignalP-noTM
Drer_ENSDARP00000123413	MCGlab	Pfam	241	443	.	.	.	Name=Lysyl_oxidase
Drer_ENSDARP00000123413	MCGlab	PROSITE_PATTERNS	314	327	.	.	.	Name=LYSYL_OXIDASE
Drer_ENSDARP00000123413	MCGlab	SIGNALP_EUK	1	24	.	.	.	Name=SignalP-noTM
Drer_ENSDARP00000102938	MCGlab	Pfam	241	443	.	.	.	Name=Lysyl_oxidase
Drer_ENSDARP00000102938	MCGlab	PROSITE_PATTERNS	314	327	.	.	.	Name=LYSYL_OXIDASE
Drer_ENSDARP00000102938	MCGlab	SIGNALP_EUK	1	24	.	.	.	Name=SignalP-noTM
Drer_ENSDARP00000076348	MCGlab	Pfam	284	487	.	.	.	Name=Lysyl_oxidase
Drer_ENSDARP00000076348	MCGlab	PROSITE_PATTERNS	357	370	.	.	.	Name=LYSYL_OXIDASE
Drer_ENSDARP00000076348	MCGlab	SIGNALP_GRAM_POSITIVE	1	25	.	.	.	Name=SignalP-TM
Drer_ENSDARP00000076348	MCGlab	SIGNALP_GRAM_NEGATIVE	1	27	.	.	.	Name=SignalP-noTM
Drer_ENSDARP00000076348	MCGlab	SIGNALP_EUK	1	23	.	.	.	Name=SignalP-noTM
Drer_ENSDARP00000099758	MCGlab	Pfam	284	487	.	.	.	Name=Lysyl_oxidase
Drer_ENSDARP00000099758	MCGlab	PROSITE_PATTERNS	357	370	.	.	.	Name=LYSYL_OXIDASE
Drer_ENSDARP00000099758	MCGlab	SIGNALP_GRAM_POSITIVE	1	25	.	.	.	Name=SignalP-TM
Drer_ENSDARP00000099758	MCGlab	SIGNALP_GRAM_NEGATIVE	1	27	.	.	.	Name=SignalP-noTM
Drer_ENSDARP00000099758	MCGlab	SIGNALP_EUK	1	23	.	.	.	Name=SignalP-noTM
Drer_ENSDARP00000100806	MCGlab	Pfam	284	450	.	.	.	Name=Lysyl_oxidase
Drer_ENSDARP00000100806	MCGlab	PROSITE_PATTERNS	357	370	.	.	.	Name=LYSYL_OXIDASE
Drer_ENSDARP00000100806	MCGlab	SIGNALP_GRAM_POSITIVE	1	25	.	.	.	Name=SignalP-TM
Drer_ENSDARP00000100806	MCGlab	SIGNALP_GRAM_NEGATIVE	1	27	.	.	.	Name=SignalP-noTM
Drer_ENSDARP00000100806	MCGlab	SIGNALP_EUK	1	23	.	.	.	Name=SignalP-noTM
Lcha_ENSLACP00000013256	MCGlab	Pfam	143	280	.	.	.	Name=CRAL_TRIO_2
Lcha_ENSLACP00000013256	MCGlab	Pfam	472	674	.	.	.	Name=Lysyl_oxidase
Lcha_ENSLACP00000013256	MCGlab	Pfam	11	141	.	.	.	Name=BNIP2
Lcha_ENSLACP00000013256	MCGlab	Pfam	307	443	.	.	.	Name=AAA_18
Lcha_ENSLACP00000013256	MCGlab	PROSITE_PATTERNS	545	558	.	.	.	Name=LYSYL_OXIDASE
Bflo_89357	MCGlab	Pfam	1	114	.	.	.	Name=Lysyl_oxidase
Bflo_60295	MCGlab	Pfam	1	118	.	.	.	Name=Lysyl_oxidase
Bflo_89360	MCGlab	Pfam	1	118	.	.	.	Name=Lysyl_oxidase
Csav_ENSCSAVP00000017976	MCGlab	Pfam	2	101	.	.	.	Name=Lysyl_oxidase
Cgig_10017884	MCGlab	Pfam	679	882	.	.	.	Name=Lysyl_oxidase
Cgig_10017884	MCGlab	Pfam	30	130	.	.	.	Name=SRCR
Cgig_10017884	MCGlab	Pfam	575	674	.	.	.	Name=SRCR
Cgig_10017884	MCGlab	PROSITE_PATTERNS	755	768	.	.	.	Name=LYSYL_OXIDASE
Cgig_10017884	MCGlab	SIGNALP_EUK	1	17	.	.	.	Name=SignalP-noTM
Acal_524881610	MCGlab	Pfam	1	117	.	.	.	Name=Lysyl_oxidase
Lgig_193984	MCGlab	Pfam	277	480	.	.	.	Name=Lysyl_oxidase
Lgig_193984	MCGlab	Pfam	172	273	.	.	.	Name=SRCR
Lgig_193984	MCGlab	Pfam	35	134	.	.	.	Name=SRCR
Lgig_193984	MCGlab	PROSITE_PATTERNS	354	367	.	.	.	Name=LYSYL_OXIDASE
Lgig_193984	MCGlab	SIGNALP_EUK	1	26	.	.	.	Name=SignalP-noTM
Dpul_50513	MCGlab	Pfam	74	171	.	.	.	Name=SRCR
Dpul_50513	MCGlab	Pfam	212	312	.	.	.	Name=SRCR
Dpul_50513	MCGlab	Pfam	317	523	.	.	.	Name=Lysyl_oxidase
Dpul_50513	MCGlab	PROSITE_PATTERNS	76	113	.	.	.	Name=SRCR_1
Dpul_50513	MCGlab	PROSITE_PATTERNS	395	408	.	.	.	Name=LYSYL_OXIDASE
Dpul_50513	MCGlab	SIGNALP_EUK	1	15	.	.	.	Name=SignalP-noTM
Isca_XP_002402428	MCGlab	Pfam	2	179	.	.	.	Name=Lysyl_oxidase
Isca_XP_002402428	MCGlab	PROSITE_PATTERNS	50	63	.	.	.	Name=LYSYL_OXIDASE
Tcas_TC011653	MCGlab	Pfam	50	146	.	.	.	Name=SRCR
Tcas_TC011653	MCGlab	Pfam	172	268	.	.	.	Name=SRCR
Tcas_TC011653	MCGlab	Pfam	273	478	.	.	.	Name=Lysyl_oxidase
Tcas_TC011653	MCGlab	PROSITE_PATTERNS	51	88	.	.	.	Name=SRCR_1
Tcas_TC011653	MCGlab	PROSITE_PATTERNS	350	363	.	.	.	Name=LYSYL_OXIDASE
Tcas_TC011653	MCGlab	SIGNALP_GRAM_POSITIVE	1	18	.	.	.	Name=SignalP-TM
Tcas_TC011653	MCGlab	SIGNALP_EUK	1	18	.	.	.	Name=SignalP-noTM
Tcas_TC011653	MCGlab	SIGNALP_GRAM_NEGATIVE	1	18	.	.	.	Name=SignalP-noTM
Dmel_FBpp0071659	MCGlab	Pfam	303	509	.	.	.	Name=Lysyl_oxidase
Dmel_FBpp0071659	MCGlab	Pfam	197	298	.	.	.	Name=SRCR
Dmel_FBpp0071659	MCGlab	Pfam	64	160	.	.	.	Name=SRCR
Dmel_FBpp0071659	MCGlab	PROSITE_PATTERNS	66	103	.	.	.	Name=SRCR_1
Dmel_FBpp0071659	MCGlab	SIGNALP_EUK	1	29	.	.	.	Name=SignalP-noTM
Hrob_73641	MCGlab	Pfam	180	278	.	.	.	Name=SRCR
Hrob_73641	MCGlab	Pfam	45	138	.	.	.	Name=SRCR
Hrob_73641	MCGlab	Pfam	283	489	.	.	.	Name=Lysyl_oxidase
Hrob_73641	MCGlab	SIGNALP_GRAM_POSITIVE	1	23	.	.	.	Name=SignalP-TM
Hrob_73641	MCGlab	SIGNALP_EUK	1	23	.	.	.	Name=SignalP-noTM
Ctel_142796	MCGlab	Pfam	273	479	.	.	.	Name=Lysyl_oxidase
Ctel_142796	MCGlab	Pfam	27	123	.	.	.	Name=SRCR
Ctel_142796	MCGlab	Pfam	171	269	.	.	.	Name=SRCR
Ctel_142796	MCGlab	PROSITE_PATTERNS	172	209	.	.	.	Name=SRCR_1
Ctel_142796	MCGlab	SIGNALP_EUK	1	16	.	.	.	Name=SignalP-noTM
Skow_XP_002742392	MCGlab	Pfam	45	141	.	.	.	Name=SRCR
Skow_XP_002742392	MCGlab	Pfam	335	432	.	.	.	Name=SRCR
Skow_XP_002742392	MCGlab	Pfam	198	294	.	.	.	Name=SRCR
Skow_XP_002742392	MCGlab	Pfam	446	544	.	.	.	Name=SRCR
Skow_XP_002742392	MCGlab	Pfam	548	754	.	.	.	Name=Lysyl_oxidase
Skow_XP_002742392	MCGlab	PROSITE_PATTERNS	331	368	.	.	.	Name=SRCR_1
Skow_XP_002742392	MCGlab	PROSITE_PATTERNS	448	485	.	.	.	Name=SRCR_1
Skow_XP_002742392	MCGlab	SIGNALP_EUK	1	28	.	.	.	Name=SignalP-noTM
Adig_11514v108253	MCGlab	Pfam	268	360	.	.	.	Name=SRCR
Adig_11514v108253	MCGlab	Pfam	25	123	.	.	.	Name=SRCR
Adig_11514v108253	MCGlab	Pfam	374	470	.	.	.	Name=SRCR
Adig_11514v108253	MCGlab	Pfam	159	250	.	.	.	Name=SRCR
Adig_11514v108253	MCGlab	Pfam	475	679	.	.	.	Name=Lysyl_oxidase
Adig_11514v108253	MCGlab	Pfam	697	736	.	.	.	Name=fn2
Adig_11514v108253	MCGlab	PROSITE_PATTERNS	266	303	.	.	.	Name=SRCR_1
Adig_11514v108253	MCGlab	PROSITE_PATTERNS	549	562	.	.	.	Name=LYSYL_OXIDASE
Adig_11514v108253	MCGlab	SIGNALP_EUK	1	19	.	.	.	Name=SignalP-noTM
Nvec_XP_001629781	MCGlab	Pfam	1	123	.	.	.	Name=Lysyl_oxidase
Adig_11521v108251	MCGlab	Pfam	377	416	.	.	.	Name=fn2
Adig_11521v108251	MCGlab	Pfam	152	360	.	.	.	Name=Lysyl_oxidase
Adig_11521v108251	MCGlab	Pfam	51	148	.	.	.	Name=SRCR
Bflo_126230	MCGlab	Pfam	494	534	.	.	.	Name=Lysyl_oxidase
Bflo_126230	MCGlab	Pfam	957	1035	.	.	.	Name=Lysyl_oxidase
Bflo_126230	MCGlab	Pfam	639	838	.	.	.	Name=Lysyl_oxidase
Bflo_126230	MCGlab	Pfam	35	131	.	.	.	Name=SRCR
Bflo_126230	MCGlab	Pfam	537	634	.	.	.	Name=SRCR
Bflo_126230	MCGlab	Pfam	392	489	.	.	.	Name=SRCR
Bflo_126230	MCGlab	Pfam	282	378	.	.	.	Name=SRCR
Bflo_126230	MCGlab	PROSITE_PATTERNS	393	430	.	.	.	Name=SRCR_1
Bflo_126230	MCGlab	PROSITE_PATTERNS	538	575	.	.	.	Name=SRCR_1
Bflo_126230	MCGlab	PROSITE_PATTERNS	283	320	.	.	.	Name=SRCR_1
Bflo_126230	MCGlab	PROSITE_PATTERNS	711	724	.	.	.	Name=LYSYL_OXIDASE
Bflo_126230	MCGlab	SIGNALP_EUK	1	23	.	.	.	Name=SignalP-noTM
Bflo_125512	MCGlab	Pfam	173	269	.	.	.	Name=SRCR
Bflo_125512	MCGlab	Pfam	283	380	.	.	.	Name=SRCR
Bflo_125512	MCGlab	Pfam	45	142	.	.	.	Name=SRCR
Bflo_125512	MCGlab	Pfam	468	547	.	.	.	Name=Lysyl_oxidase
Bflo_125512	MCGlab	Pfam	385	464	.	.	.	Name=Lysyl_oxidase
Bflo_125512	MCGlab	PROSITE_PATTERNS	284	321	.	.	.	Name=SRCR_1
Bflo_125512	MCGlab	PROSITE_PATTERNS	174	211	.	.	.	Name=SRCR_1
Bflo_125512	MCGlab	SIGNALP_EUK	1	23	.	.	.	Name=SignalP-TM
Bflo_125512	MCGlab	TMHMM	9	31	.	.	.	Name=unknown
Hrob_183983	MCGlab	Pfam	175	381	.	.	.	Name=Lysyl_oxidase
Hrob_183983	MCGlab	Pfam	72	171	.	.	.	Name=SRCR
Hrob_183983	MCGlab	PROSITE_PATTERNS	73	110	.	.	.	Name=SRCR_1
Hrob_183983	MCGlab	SIGNALP_EUK	1	17	.	.	.	Name=SignalP-noTM
Csav_ENSCSAVP00000011337	MCGlab	Pfam	1	91	.	.	.	Name=SRCR
Csav_ENSCSAVP00000011337	MCGlab	Pfam	233	338	.	.	.	Name=SRCR
Csav_ENSCSAVP00000011337	MCGlab	Pfam	115	219	.	.	.	Name=SRCR
Csav_ENSCSAVP00000011337	MCGlab	Pfam	342	544	.	.	.	Name=Lysyl_oxidase
Csav_ENSCSAVP00000011337	MCGlab	PROSITE_PATTERNS	235	272	.	.	.	Name=SRCR_1
Csav_ENSCSAVP00000011337	MCGlab	PROSITE_PATTERNS	115	152	.	.	.	Name=SRCR_1
Csav_ENSCSAVP00000011336	MCGlab	Pfam	270	374	.	.	.	Name=SRCR
Csav_ENSCSAVP00000011336	MCGlab	Pfam	7	103	.	.	.	Name=SRCR
Csav_ENSCSAVP00000011336	MCGlab	Pfam	141	229	.	.	.	Name=SRCR
Csav_ENSCSAVP00000011336	MCGlab	Pfam	388	493	.	.	.	Name=SRCR
Csav_ENSCSAVP00000011336	MCGlab	Pfam	497	699	.	.	.	Name=Lysyl_oxidase
Csav_ENSCSAVP00000011336	MCGlab	PROSITE_PATTERNS	8	45	.	.	.	Name=SRCR_1
Csav_ENSCSAVP00000011336	MCGlab	PROSITE_PATTERNS	270	307	.	.	.	Name=SRCR_1
Csav_ENSCSAVP00000011336	MCGlab	PROSITE_PATTERNS	390	427	.	.	.	Name=SRCR_1
Csav_ENSCSAVP00000011338	MCGlab	Pfam	272	376	.	.	.	Name=SRCR
Csav_ENSCSAVP00000011338	MCGlab	Pfam	129	231	.	.	.	Name=SRCR
Csav_ENSCSAVP00000011338	MCGlab	Pfam	390	495	.	.	.	Name=SRCR
Csav_ENSCSAVP00000011338	MCGlab	Pfam	1	91	.	.	.	Name=SRCR
Csav_ENSCSAVP00000011338	MCGlab	Pfam	499	700	.	.	.	Name=Lysyl_oxidase
Csav_ENSCSAVP00000011338	MCGlab	PROSITE_PATTERNS	392	429	.	.	.	Name=SRCR_1
Csav_ENSCSAVP00000011338	MCGlab	PROSITE_PATTERNS	272	309	.	.	.	Name=SRCR_1
Csav_ENSCSAVP00000011339	MCGlab	Pfam	559	725	.	.	.	Name=Lysyl_oxidase
Csav_ENSCSAVP00000011339	MCGlab	Pfam	10	106	.	.	.	Name=SRCR
Csav_ENSCSAVP00000011339	MCGlab	Pfam	414	519	.	.	.	Name=SRCR
Csav_ENSCSAVP00000011339	MCGlab	Pfam	296	400	.	.	.	Name=SRCR
Csav_ENSCSAVP00000011339	MCGlab	Pfam	144	254	.	.	.	Name=SRCR
Csav_ENSCSAVP00000011339	MCGlab	PROSITE_PATTERNS	296	333	.	.	.	Name=SRCR_1
Csav_ENSCSAVP00000011339	MCGlab	PROSITE_PATTERNS	11	48	.	.	.	Name=SRCR_1
Csav_ENSCSAVP00000011339	MCGlab	PROSITE_PATTERNS	416	453	.	.	.	Name=SRCR_1
Csav_ENSCSAVP00000011339	MCGlab	TMHMM	189	208	.	.	.	Name=unknown
Cint_ENSCINP00000013061	MCGlab	Pfam	499	700	.	.	.	Name=Lysyl_oxidase
Cint_ENSCINP00000013061	MCGlab	Pfam	390	495	.	.	.	Name=SRCR
Cint_ENSCINP00000013061	MCGlab	Pfam	142	228	.	.	.	Name=SRCR
Cint_ENSCINP00000013061	MCGlab	Pfam	272	376	.	.	.	Name=SRCR
Cint_ENSCINP00000013061	MCGlab	Pfam	2	97	.	.	.	Name=SRCR
Cint_ENSCINP00000013061	MCGlab	PROSITE_PATTERNS	2	39	.	.	.	Name=SRCR_1
Cint_ENSCINP00000013061	MCGlab	PROSITE_PATTERNS	272	309	.	.	.	Name=SRCR_1
Cint_ENSCINP00000013061	MCGlab	PROSITE_PATTERNS	392	429	.	.	.	Name=SRCR_1
Spur_NP_001073015	MCGlab	Pfam	114	211	.	.	.	Name=SRCR
Spur_NP_001073015	MCGlab	Pfam	241	336	.	.	.	Name=SRCR
Spur_NP_001073015	MCGlab	Pfam	469	567	.	.	.	Name=SRCR
Spur_NP_001073015	MCGlab	Pfam	361	456	.	.	.	Name=SRCR
Spur_NP_001073015	MCGlab	Pfam	572	768	.	.	.	Name=Lysyl_oxidase
Spur_NP_001073015	MCGlab	PROSITE_PATTERNS	640	653	.	.	.	Name=LYSYL_OXIDASE
Spur_NP_001073015	MCGlab	PROSITE_PATTERNS	360	397	.	.	.	Name=SRCR_1
Spur_NP_001073015	MCGlab	SIGNALP_EUK	1	22	.	.	.	Name=SignalP-noTM
Adig_191v118502	MCGlab	Pfam	2	66	.	.	.	Name=SRCR
Adig_191v118502	MCGlab	Pfam	71	243	.	.	.	Name=Lysyl_oxidase
Adig_191v118502	MCGlab	PROSITE_PATTERNS	145	158	.	.	.	Name=LYSYL_OXIDASE
Emul_000217900	MCGlab	Pfam	36	132	.	.	.	Name=SRCR
Emul_000217900	MCGlab	Pfam	197	283	.	.	.	Name=SRCR
Emul_000217900	MCGlab	Pfam	287	498	.	.	.	Name=Lysyl_oxidase
Emul_000217900	MCGlab	SIGNALP_EUK	1	21	.	.	.	Name=SignalP-noTM
Emul_000217900	MCGlab	SIGNALP_GRAM_POSITIVE	1	23	.	.	.	Name=SignalP-TM
Sman_CCD75815	MCGlab	Pfam	3	197	.	.	.	Name=Lysyl_oxidase
Sman_CCD75249	MCGlab	Pfam	291	469	.	.	.	Name=Lysyl_oxidase
Sman_CCD75249	MCGlab	Pfam	198	287	.	.	.	Name=SRCR
Sman_CCD75249	MCGlab	Pfam	46	143	.	.	.	Name=SRCR
Cmil_SINCAMP00000003140	MCGlab	Pfam	178	225	.	.	.	Name=SRCR
Cmil_SINCAMP00000003140	MCGlab	Pfam	235	281	.	.	.	Name=SRCR
Cmil_SINCAMP00000003140	MCGlab	Pfam	68	163	.	.	.	Name=SRCR
Cmil_SINCAMP00000003140	MCGlab	Pfam	329	407	.	.	.	Name=Lysyl_oxidase
Cmil_SINCAMP00000003140	MCGlab	PROSITE_PATTERNS	69	106	.	.	.	Name=SRCR_1
Cmil_SINCAMP00000003140	MCGlab	PROSITE_PATTERNS	237	274	.	.	.	Name=SRCR_1
Ocar_g7137_t1	MCGlab	Pfam	570	667	.	.	.	Name=SRCR
Ocar_g7137_t1	MCGlab	Pfam	341	390	.	.	.	Name=SRCR
Ocar_g7137_t1	MCGlab	Pfam	436	545	.	.	.	Name=SRCR
Ocar_g7137_t1	MCGlab	Pfam	681	759	.	.	.	Name=SRCR
Ocar_g7137_t1	MCGlab	Pfam	789	976	.	.	.	Name=Lysyl_oxidase
Ocar_g7137_t1	MCGlab	PROSITE_PATTERNS	341	378	.	.	.	Name=SRCR_1
Dmel_FBpp0085171	MCGlab	Pfam	49	140	.	.	.	Name=SRCR
Dmel_FBpp0085171	MCGlab	Pfam	158	352	.	.	.	Name=Lysyl_oxidase
Dmel_FBpp0085171	MCGlab	SIGNALP_EUK	1	20	.	.	.	Name=SignalP-noTM
Scil_58009	MCGlab	Pfam	571	664	.	.	.	Name=SRCR
Scil_58009	MCGlab	Pfam	214	311	.	.	.	Name=SRCR
Scil_58009	MCGlab	Pfam	333	524	.	.	.	Name=Lysyl_oxidase
Scil_58009	MCGlab	Pfam	30	190	.	.	.	Name=MAM
Scil_58009	MCGlab	PROSITE_PATTERNS	216	253	.	.	.	Name=SRCR_1
Scil_58009	MCGlab	SIGNALP_GRAM_POSITIVE	1	19	.	.	.	Name=SignalP-TM
Scil_28565	MCGlab	Pfam	314	504	.	.	.	Name=Lysyl_oxidase
Scil_28565	MCGlab	Pfam	10	170	.	.	.	Name=MAM
Scil_28565	MCGlab	Pfam	831	887	.	.	.	Name=Sushi
Scil_28565	MCGlab	Pfam	194	291	.	.	.	Name=SRCR
Scil_28565	MCGlab	Pfam	551	644	.	.	.	Name=SRCR
Scil_28565	MCGlab	Pfam	661	757	.	.	.	Name=SRCR
Scil_28565	MCGlab	PROSITE_PATTERNS	196	233	.	.	.	Name=SRCR_1
Scil_28565	MCGlab	PROSITE_PATTERNS	663	700	.	.	.	Name=SRCR_1
Scil_108279	MCGlab	Pfam	1	134	.	.	.	Name=Lysyl_oxidase
Lcom_155653	MCGlab	Pfam	14	162	.	.	.	Name=Lysyl_oxidase
Lcom_105194	MCGlab	Pfam	10	155	.	.	.	Name=Lysyl_oxidase
Lcom_72990	MCGlab	Pfam	319	415	.	.	.	Name=SRCR
Lcom_72990	MCGlab	Pfam	208	302	.	.	.	Name=SRCR
Lcom_72990	MCGlab	Pfam	493	539	.	.	.	Name=Sushi
Lcom_72990	MCGlab	Pfam	14	162	.	.	.	Name=Lysyl_oxidase
Lcom_72990	MCGlab	PROSITE_PATTERNS	321	358	.	.	.	Name=SRCR_1
Lcom_53432	MCGlab	Pfam	312	408	.	.	.	Name=SRCR
Lcom_53432	MCGlab	Pfam	201	295	.	.	.	Name=SRCR
Lcom_53432	MCGlab	Pfam	10	155	.	.	.	Name=Lysyl_oxidase
Lcom_53432	MCGlab	Pfam	486	532	.	.	.	Name=Sushi
Lcom_53432	MCGlab	PROSITE_PATTERNS	314	351	.	.	.	Name=SRCR_1
Lcom_106232	MCGlab	Pfam	14	96	.	.	.	Name=Lysyl_oxidase
Lcom_79040	MCGlab	Pfam	10	89	.	.	.	Name=Lysyl_oxidase
Lcom_194396	MCGlab	Pfam	14	97	.	.	.	Name=Lysyl_oxidase
Lcom_115096	MCGlab	Pfam	10	90	.	.	.	Name=Lysyl_oxidase
Scil_57072	MCGlab	Pfam	366	415	.	.	.	Name=MAM
Scil_57072	MCGlab	Pfam	442	643	.	.	.	Name=Lysyl_oxidase
Lcom_51877	MCGlab	Pfam	158	285	.	.	.	Name=MAM
Lcom_51877	MCGlab	Pfam	318	508	.	.	.	Name=Lysyl_oxidase
Lcom_51877	MCGlab	SIGNALP_GRAM_POSITIVE	1	33	.	.	.	Name=SignalP-TM
Lcom_51877	MCGlab	SIGNALP_EUK	1	26	.	.	.	Name=SignalP-noTM
Lcom_51877	MCGlab	SIGNALP_GRAM_NEGATIVE	1	31	.	.	.	Name=SignalP-noTM
Lcom_22308	MCGlab	Pfam	161	262	.	.	.	Name=SRCR
Lcom_22308	MCGlab	Pfam	398	506	.	.	.	Name=SRCR
Lcom_22308	MCGlab	Pfam	42	141	.	.	.	Name=SRCR
Lcom_22308	MCGlab	Pfam	284	386	.	.	.	Name=SRCR
Lcom_22308	MCGlab	Pfam	510	708	.	.	.	Name=Lysyl_oxidase
Lcom_22308	MCGlab	PROSITE_PATTERNS	44	81	.	.	.	Name=SRCR_1
Lcom_22308	MCGlab	PROSITE_PATTERNS	285	322	.	.	.	Name=SRCR_1
Lcom_22308	MCGlab	SIGNALP_EUK	1	28	.	.	.	Name=SignalP-noTM
Scil_31988	MCGlab	Pfam	111	213	.	.	.	Name=SRCR
Scil_31988	MCGlab	Pfam	2	90	.	.	.	Name=SRCR
Scil_31988	MCGlab	Pfam	235	337	.	.	.	Name=SRCR
Scil_31988	MCGlab	Pfam	349	457	.	.	.	Name=SRCR
Scil_31988	MCGlab	Pfam	461	658	.	.	.	Name=Lysyl_oxidase
Scil_31988	MCGlab	PROSITE_PATTERNS	236	273	.	.	.	Name=SRCR_1
Scil_30388	MCGlab	Pfam	523	720	.	.	.	Name=Lysyl_oxidase
Scil_30388	MCGlab	Pfam	173	275	.	.	.	Name=SRCR
Scil_30388	MCGlab	Pfam	297	399	.	.	.	Name=SRCR
Scil_30388	MCGlab	Pfam	53	152	.	.	.	Name=SRCR
Scil_30388	MCGlab	Pfam	411	519	.	.	.	Name=SRCR
Scil_30388	MCGlab	PROSITE_PATTERNS	55	92	.	.	.	Name=SRCR_1
Scil_30388	MCGlab	PROSITE_PATTERNS	298	335	.	.	.	Name=SRCR_1
Scil_30388	MCGlab	SIGNALP_GRAM_NEGATIVE	1	31	.	.	.	Name=SignalP-TM
Scil_30388	MCGlab	SIGNALP_GRAM_POSITIVE	1	31	.	.	.	Name=SignalP-TM
Scil_30388	MCGlab	SIGNALP_EUK	1	31	.	.	.	Name=SignalP-noTM
Scil_30388	MCGlab	TMHMM	7	29	.	.	.	Name=unknown
Scil_36618	MCGlab	Pfam	46	145	.	.	.	Name=SRCR
Scil_36618	MCGlab	Pfam	188	284	.	.	.	Name=SRCR
Scil_36618	MCGlab	Pfam	446	490	.	.	.	Name=SRCR
Scil_36618	MCGlab	Pfam	318	415	.	.	.	Name=SRCR
Scil_36618	MCGlab	Pfam	608	803	.	.	.	Name=Lysyl_oxidase
Scil_36618	MCGlab	PROSITE_PATTERNS	319	356	.	.	.	Name=SRCR_1
Scil_36618	MCGlab	SIGNALP_EUK	1	22	.	.	.	Name=SignalP-noTM
Lcom_23110	MCGlab	Pfam	62	147	.	.	.	Name=SRCR
Lcom_23110	MCGlab	Pfam	321	418	.	.	.	Name=SRCR
Lcom_23110	MCGlab	Pfam	445	493	.	.	.	Name=SRCR
Lcom_23110	MCGlab	Pfam	192	285	.	.	.	Name=SRCR
Lcom_23110	MCGlab	Pfam	593	788	.	.	.	Name=Lysyl_oxidase
Lcom_23110	MCGlab	PROSITE_PATTERNS	322	359	.	.	.	Name=SRCR_1
Lcom_23110	MCGlab	SIGNALP_EUK	1	24	.	.	.	Name=SignalP-noTM
Aque_XP_003387024	MCGlab	Pfam	178	288	.	.	.	Name=SRCR
Aque_XP_003387024	MCGlab	Pfam	315	417	.	.	.	Name=SRCR
Aque_XP_003387024	MCGlab	Pfam	28	130	.	.	.	Name=SRCR
Aque_XP_003387024	MCGlab	Pfam	541	724	.	.	.	Name=Lysyl_oxidase
Aque_XP_003387024	MCGlab	PROSITE_PATTERNS	316	353	.	.	.	Name=SRCR_1
Aque_XP_003387024	MCGlab	SIGNALP_EUK	1	19	.	.	.	Name=SignalP-noTM
Aque_XP_003387024	MCGlab	SIGNALP_GRAM_NEGATIVE	1	19	.	.	.	Name=SignalP-noTM
Aque_XP_003387025	MCGlab	Pfam	545	754	.	.	.	Name=Lysyl_oxidase
Aque_XP_003387025	MCGlab	Pfam	332	435	.	.	.	Name=SRCR
Aque_XP_003387025	MCGlab	Pfam	42	142	.	.	.	Name=SRCR
Aque_XP_003387025	MCGlab	Pfam	198	307	.	.	.	Name=SRCR
Aque_XP_003387025	MCGlab	PROSITE_PATTERNS	43	80	.	.	.	Name=SRCR_1
Aque_XP_003387025	MCGlab	PROSITE_PATTERNS	333	370	.	.	.	Name=SRCR_1
Aque_XP_003387025	MCGlab	SIGNALP_EUK	1	30	.	.	.	Name=SignalP-noTM
Ocar_g7139_t1	MCGlab	Pfam	63	133	.	.	.	Name=SRCR
Ocar_g7139_t1	MCGlab	Pfam	135	336	.	.	.	Name=Lysyl_oxidase
Bflo_125511	MCGlab	Pfam	138	265	.	.	.	Name=Lysyl_oxidase
Bflo_125511	MCGlab	TMHMM	7	29	.	.	.	Name=unknown
Bflo_126229	MCGlab	Pfam	139	222	.	.	.	Name=Lysyl_oxidase
Bflo_126229	MCGlab	TMHMM	7	29	.	.	.	Name=unknown
Pgem_c36618_fr5	MCGlab	Pfam	49	132	.	.	.	Name=Kringle
Pgem_c36618_fr5	MCGlab	Pfam	123	161	.	.	.	Name=Notch
Pgem_c36618_fr5	MCGlab	Pfam	596	774	.	.	.	Name=Lysyl_oxidase
Pgem_c36618_fr5	MCGlab	TMHMM	860	882	.	.	.	Name=unknown
Pgem_c36618_fr5	MCGlab	TMHMM	2	24	.	.	.	Name=unknown
Awhi_c74974_fr6	MCGlab	Pfam	282	460	.	.	.	Name=Lysyl_oxidase
Sarc_SARC_04703	MCGlab	Pfam	497	662	.	.	.	Name=Lysyl_oxidase
Sarc_SARC_04703	MCGlab	Pfam	28	56	.	.	.	Name=Notch
Sarc_SARC_04703	MCGlab	SIGNALP_GRAM_NEGATIVE	1	19	.	.	.	Name=SignalP-noTM
Sarc_SARC_04703	MCGlab	SIGNALP_EUK	1	19	.	.	.	Name=SignalP-noTM
Cfra_g5071	MCGlab	Pfam	843	1002	.	.	.	Name=Lysyl_oxidase
Sarc_SARC_00003	MCGlab	Pfam	338	504	.	.	.	Name=Lysyl_oxidase
Sarc_SARC_00003	MCGlab	SIGNALP_GRAM_POSITIVE	1	23	.	.	.	Name=SignalP-TM
Sarc_SARC_00003	MCGlab	SIGNALP_GRAM_NEGATIVE	1	21	.	.	.	Name=SignalP-noTM
Sarc_SARC_00003	MCGlab	SIGNALP_EUK	1	21	.	.	.	Name=SignalP-noTM
Cfra_g3850	MCGlab	Pfam	475	666	.	.	.	Name=Lysyl_oxidase
Awhi_c78382_fr2	MCGlab	Pfam	389	563	.	.	.	Name=Lysyl_oxidase
